# Supplementary material for: Marijuana use is inversely associated with liver steatosis detected by transient elastography in the general United States population in NHANES 2017–2018: A cross-sectional study
Source: PLoS One. 2023 May 18;18(5):e0284859. doi: 10.1371/journal.pone.0284859 (PMC10194898; doi:10.1371/journal.pone.0284859)
Supplement: S1 Data — (CSV) [file pone.0284859.s002.csv]

seqn	Steatosis	Fibrosis	Marijuana	Age	Sex	BMI	Race	Education	Marital	Poverty	Smoke	Alcohol	Hypertension	DM	CVD	CKD	COPD	Anemia	Hepatitis.B	Hepatitis.C	LSM	CAP	LSM4Group	LSM.quater	CAP.quater	HOMA_IR	CRP.mg.L	albumin.urine.mg.l	Wand.type	Year
93711	1	1	1	56	1	1	6	2	1	2	0	1	0	0	0	0	0	0	0	0	4.8	214	1	2	1	1.39392	0.82	3.7	M	2017-2018
93714	2	1	1	54	2	3	4	2	1	2	1	1	0	1	0	1	0	0	0	0	6.8	293	1	4	3		5.71	52.8	M	2017-2018
93717	1	1	2	22	1	1	3	2	3	2	2	2	0	0	0	0	0	0	0	0	4.1	230	1	2	1	0.884311111	0.8	9.7	M	2017-2018
93728	2	1	2	53	1	3	4	2	1	2	0	2	1	0	0	0	0	1	0	0	6.4	286	1	4	2		39.78	10.8	XL	2017-2018
93729	1	1	3	42	1	2	4	1	3	1	2	1	0	0	0	0	0	0	0	0	3.7	242	1	1	1		1.63	15.3	M	2017-2018
93731	2	1	1	20	1	2	1	2	3	2	0		0	0	0	0	0	0	0	0	5.6	286	1	3	2	5.15712	0.75	9.6	M	2017-2018
93738	1	1	2	26	1	3	2	2	3	2	1	1	0	0	0	0	0	0	0	0	3.3	182	1	1	1	1.401164444	5.26	16.9	M	2017-2018
93746	1	1	1	25	2	1	4	2	3	2	0	2	0	0	0	0	0	0	0	0	4.5	172	1	2	1		4.44	7.1	M	2017-2018
93755	1	1	3	26	2	2	4	2	3	2	1	2	0	1	0	0	0	0	0	0	4.6	257	1	2	1	5.542448889	4.86	5.4	M	2017-2018
93760	2	1	1	54	2	3	1	1	3		0	2	0	1	0	1	0	0	0	0	4.8	291	1	2	3	5.62104	6.75	60.4	M	2017-2018
93761	2	1	1	44	1	2	6	2	1	2	2	1	0	0	0	0	0	0	0	0	6.9	348	1	4	4		1.64	31	M	2017-2018
93763	2	1	3	40	1	2	3	2	1	2	1	2	1	0	0	0	0	0	0	0	6.1	324	1	4	4	2.817173333	2.69	18.6	M	2017-2018
93766	1	1	1	36	2	2	2	1	2	1	0	1	1	1	0	0	0	0	0	0	4	255	1	2	1	2.614666667	0.67	1.5	M	2017-2018
93770	1	1	1	55	1	2	2	1	3	1	2		0	0	0	0	0	0	0	0	4.5	191	1	2	1	2.457697778	35.2	7.2	M	2017-2018
93772	2	1	1	55	2	3	4	2	3	1	0	2	1	0	1	1	0	1	0	0	7.4	289	1	4	2	2.525866667	1.06	4.4	XL	2017-2018
93775	1	1	3	47	2	2	6	2	1	2	1	2	0	0	0	0	0	0	0	0	5.4	247	1	3	1	1.671537778	1.95	6.7	M	2017-2018
93776	1	1	1	32	2	1	4	2	3	2	0	1	1	0	0	0	0	0	0	0	3.7	201	1	1	1	1.733111111	1.2	4.6	M	2017-2018
93780	1	1	3	46	2	3	7	2	1	2	1		1	0	1	0	0	0	0	0	5.3	264	1	3	1	7.507377778	14.37	7.1	M	2017-2018
93781	1	1	1	32	1	2	2	1	3	2	0	1	0	0	0	0	0	0	0	0	5	204	1	3	1		0.65	4.3	M	2017-2018
93782	1	1	3	25	2	1	4	2	3	2	0	2	0	0	0	0	0	0	0	0	3.2	181	1	1	1	2.36096	0.46	24.8	M	2017-2018
93783	1	1	1	21	2	1	2	2	3	1	0	1	0	0	0	0	0	0	0	0	4.5	221	1	2	1	1.625955556	0.97	2.8	M	2017-2018
93789	1	1	2	34	2	1	3	2	3	2	0	2	0	0	0	0	0	0	0	0	6.1	188	1	4	1	1.420524444	0.79	4.5	M	2017-2018
93791	2	1	3	20	1	3	7	2	3	2	0	2	0	0	0	0	0	0	0	0	5	332	1	3	4		1.11	24.5	XL	2017-2018
93797	1	1	2	52	2	3	3	2	1	2	0	2	1	0	0	0	0	0	0	0	5	268	1	3	1		1.49	2	M	2017-2018
93799	1	1	1	41	1	1	4	2	2	2	0		0	0	0		0		0	0	4.5	178	1	2	1			3.1	M	2017-2018
93801	2	1	1	59	1	1	2	2	1	2	0	1	1	1	0	0	0	0	0	0	5.1	332	1	3	4	5.60552	3.67	8.1	M	2017-2018
93814	1	1	1	41	2	2	4	2	1	2	0	1	0	0	0	0	0	1	0	0	3.8	212	1	1	1	2.06	0.86	10.6	M	2017-2018
93815	1	1	1	32	2	2	7	2	3	2	0	1	0	0	0	0	0	0	0	0	5	200	1	3	1	4.185173333	0.78	6.1	M	2017-2018
93817	2	1	1	55	1	1	6	2	1	2	0	1	1	0	0	0	0	0	0	0	6.1	278	1	4	2		0.45	3.2	M	2017-2018
93824	1	1	1	52	2	2	2	2	1		0	2	0	0	0	0	0	0	0	0	4.1	256	1	2	1		3.14	8.4	M	2017-2018
93829	1	1	1	38	2	3	4	2	1	2	0	1	1	0	0	0	0	0	0	0	3.3	229	1	1	1		7.87	6.7	M	2017-2018
93834	2	1	2	48	2	3	3	1	1	1	1		1	1	0	1	0	0	0	0	5.6	366	1	3	4	16.83297778	29	67.1	XL	2017-2018
93837	2	1	3	35	2	3	3	2	3	2	2	2	0	0	0	0	0	0	0	0	4.7	295	1	2	3	1.334666667	4	15.3	M	2017-2018
93840	1	1	1	47	1	1	6	2	1	2	2	1	0	0	0	0	0	0	0	0	5.2	224	1	3	1	1.785866667	0.66	8.8	M	2017-2018
93841	2	1	2	48	2	3	7	2	1	2	2	2	0	0	0	0	0	0	0	0	5.4	283	1	3	2		3.19	3.7	XL	2017-2018
93843	1	1	1	42	2	1	2	2	1	2	0	2	0	0	0	0	0	0	0	0	4.7	190	1	2	1	0.933262222	0.55	27	M	2017-2018
93845	1	1	2	28	2	1	3	2	3	2	2	2	0	0	0	0	0	0	0	0	3.7	195	1	1	1		1.24	3.7	M	2017-2018
93846	1	1	3	29	2	1	4	2	3	1	0	2	0	0	0	0	0	1	0	0	6.4	157	1	4	1		0.27	6.8	M	2017-2018
93847	1	2	1	43	2	3	1	1	1	1	0	2	0	1	0	0	0	0	0	0	9.6	240	2	4	1	3.357297778	3.44	6.5	XL	2017-2018
93849	1	1	2	40	2	1	3	2	1	2	1	2	0	0	0	0	0	0	0	0	4.6	238	1	2	1		8.89	3.6	M	2017-2018
93852	1	1	2	45	2	2	7	2	1	2	0	2	1	0	0	0	0	1	0	0	3.7	261	1	1	1		3.74	33	M	2017-2018
93866	1	1	2	26	1	1	3	2	3		1	1	0	0	0	0	0	0	0	0	4.1	227	1	2	1	1.017208889	0.56	24.4	M	2017-2018
93870	1	1	1	20	2	1	3	2	3	2	0	1	0	0	0	0	0	0	0	0	2.8	163	1	1	1	1.9188	0.3	9.2	M	2017-2018
93871	1	2	2	55	2	1	1	1	2	1	2	1	1	0	0	0	0	0	0	1	8.5	205	2	4	1		0.51	11.1	M	2017-2018
93875	1	1	3	37	1	1	4	1	3	1	0	2	0	0	0	0	0	0	0	0	4.6	227	1	2	1	2.28144	3.14	0.8	M	2017-2018
93878	1	1	2	59	2	1	4	2	2	1	1	2	0	0	0	0	0	0	0	0	4.1	213	1	2	1	2.44528	0.62	12.4	M	2017-2018
93883	1	1	1	30	2	3	4	2	3		0		1	0	0	0	0	1	0	0	3.5	230	1	1	1	1.58	2.77	21.5	M	2017-2018
93888	1	1	1	37	2	1	3	2	1	2	0	1	0	0	0	0	0	0	0	0	4.9	208	1	3	1	0.536422222	0.37	3.2	M	2017-2018
93890	1	1	2	27	1	1	6	2	3	2	0	2	0	0	0	0	0	0	0	0	4.6	227	1	2	1	2.127644444	1.91	4.3	M	2017-2018
93891	2	1	1	56	2	3	1	2	1		0	1	1	0	0	1	0	0	0	0	7.7	395	1	4	4	5.554346667	3.31	40.1	XL	2017-2018
93893	1	1	1	55	1	2	4	2	1	2	2	1	1	0	1	1	0	0	0	0	4.9	249	1	3	1		1.74	497	M	2017-2018
93895	2	1	3	40	1	3	3	2	1	2	1	1	1	0	0	1	0	0	0	0	6	383	1	4	4		8.34	66.8	XL	2017-2018
93900	2	1	1	48	1	3	1	1	1	2	1	2	0	1	0		0	0	0	0	6	361	1	4	4			7.3	M	2017-2018
93906	2	1	2	39	1	2	1	1	1	2	1		0	0	0	0	0	0	0	0	4.6	292	1	2	3		1	1.3	M	2017-2018
93907	1	1	1	41	2	2	4	2	1	2	0	2	0	0	0	0	0	1	0	0	4.3	207	1	2	1		2.92	7.7	M	2017-2018
93912	1	1	1	25	2	3	4	2	1		0		1	0	0	0	0	1	0	0	6	232	1	4	1		7.82	7.7	XL	2017-2018
93913	2	1	1	40	2	1	6	2	1		0	2	0	0	0	0	0	0	0	0	3.2	278	1	1	2		0.32	2.7	M	2017-2018
93914	2	1	1	41	1	3	6	2	1	2	0	1	0	0	0	0	0	0	0	0	4	284	1	2	2		5.25	3.1	XL	2017-2018
93915	1	1	2	34	1	1	3	2	3	2	2	2	0	0	0	0	0	0	0	0	4.8	218	1	2	1		6.93	5.5	M	2017-2018
93916	1	1	1	28	1	1	6	2	3		1	1	0	0	0	0	0	0	0	0	4.8	220	1	2	1	2.016653333	1.31	2.2	M	2017-2018
93918	2	1	3	36	1	3	3	2	1	2	1	1	0	0	1	0	0	0	0	0	3.3	356	1	1	4	2.744	1.68	5	XL	2017-2018
93923	2	1	3	52	1	3	3	2	1		0		1	0	0	0	0	0	0	0	6.6	400	1	4	4		1.42	11.8	XL	2017-2018
93926	2	1	1	31	1	3	7	2	3	2	0	2	0	0	0	0	0	0	0	0	4	288	1	2	2	3.07824	3.28	12.7	XL	2017-2018
93932	2	1	1	54	2	3	6	2	1	2	0		1	1	0	0	0	0	0	0	4.6	311	1	2	4	4.24532	2.14	12.7	M	2017-2018
93935	2	1	3	39	1		1	1	1	1	2	2	0	0	0	0	0	0	0	0	5.4	307	1	3	4	3.472088889	1.09	2.1	M	2017-2018
93937	2	1	2	30	1	3	3	2	1	2	1	2	0	0	0	0	0	0	0	0	6.7	372	1	4	4		3.74	2.6	XL	2017-2018
93939	1	1	2	40	2	2	4	2	3	2	0	2	1	0	0	0	0	1	0	0	4.6	233	1	2	1		12.43	23.2	M	2017-2018
93940	1	1	1	50	1	1	3	2	1	2	0	1	0	0	0	0	0	0	0	0	4.2	247	1	2	1	2.6344	0.71	9.6	M	2017-2018
93941	1	1	1	42	1	2	7	2	1	2	0	1	0	0	0	0	0	0	0	0	3	250	1	1	1		0.47	2.8	M	2017-2018
93942	2	1	1	52	2	3	3	2	1	2	0	2	0	0	0	0	0	1	0	0	4.1	352	1	2	4	1.457555556	0.93	3.8	XL	2017-2018
93947	1	1	1	53	2	2	6	2	1	2	0	1	1	0	0	0	0	0	0	0	6.1	265	1	4	1		0.98	3.7	M	2017-2018
93949	2	2	1	49	2	1	6	2	1	2	0	2	0	1	0	1	0	0	0	0	11.8	357	3	4	4		0.83	22.6	M	2017-2018
93950	1	1	2	30	1	3	2	2	1	2	2	2	0	1	0	0	0	0	0	0	4.5	260	1	2	1	5.423537778	4.88	5.5	M	2017-2018
93953	2	2	1	26	1	3	7	2	3	2	0	2	0	1	0	1	0	0	0	0	24.2	400	4	4	4		12.83	62.7	XL	2017-2018
93957	2	1	3	41	2	2	3	2	1	2	0	2	1	1	0	0	0	0	0	0	5.4	329	1	3	4	5.537066667	3.76	30.5	M	2017-2018
93964	2	1	1	52	1	2	6	2	1	2	1	1	1	0	0	0	0	1	0	0	6.8	306	1	4	4	6.144111111	2.09	5.5	M	2017-2018
93965	1	1	1	30	2	1	2	2	1	2	0	2	0	0	0	0	0	0	0	0	4.1	163	1	2	1	0.969493333	3.65	13.6	M	2017-2018
93968	1	1	2	57	1	2	4	1	1	2	2	2	1	0	0	0	0	0	0	0	5.4	190	1	3	1	0.988871111	1.35	28.1	M	2017-2018
93970	1	1	1	33	1	2	6	2	1	2	0	1	0	0	0	0	0	0	0	0	4	198	1	2	1		0.93	6.1	M	2017-2018
93972	1	1	2	35	1	2	3	2	1	2	2	2	0	0	0	0	0	0	0	0	3	269	1	1	1	1.8056	1.37	11.2	M	2017-2018
93974	1	1	2	59	1	2	3	2	2	2	0	2	0	0	0	0	0	0	0	0	4.1	210	1	2	1	2.368911111	1.57	2.7	M	2017-2018
93975	2	1	2	54	2	2	3	2	2	2	0	1	0	0	0	0	0	0	0	0	5.4	306	1	3	4	1.568551111	12.22	6.1	M	2017-2018
93980	1	1	3	29	2	1	3	2	3	2	0	2	0	0	0	0	0	0	0	0	3.5	216	1	1	1	1.625973333	0.67	7	M	2017-2018
93982	1	1	1	57	2	1	3	2	2	1	0	1	0	0	0	0	0	0	0	0	3.7	178	1	1	1	2.73136	0.42	3.3	M	2017-2018
93984	1	1	2	32	2	3	3	2	1	2	0	2	0	0	0	0	0	0	0	0	5	230	1	3	1	1.186	0.78	7.2	M	2017-2018
93987	2	2	1	35	1	3	1	1	1	2	2	2	0	0	0	0	0	0	0	0	12.3	334	3	4	4		0.46	11.5	XL	2017-2018
93989	1	1	2	39	2	1	3	2	1	2	1	2	0	0	0	0	0	0	0	0	3.9	241	1	1	1		0.99	1.4	M	2017-2018
93999	1	1	3	23	2	1	4	2	3	2	0	2	0	0	0	0	0	0	0	0	5	227	1	3	1	2.908995556	0.61	21.6	M	2017-2018
94004	1	1	1	25	2	3	6	2	3	2	0	1	0	0	0	0	0	1	0	0	2.2	262	1	1	1		5.8	3.4	XL	2017-2018
94012	1	1	3	25	2	2	7	2	1	2	2	2	0	0	0	0	0	0	0	0	4.5	253	1	2	1	2.749168889	5.2	5.9	M	2017-2018
94013	1	1	2	56	1	1	3	2	3	2	1	1	0	0	0	0	0	0	0	0	3.4	178	1	1	1	3.184	1	7.4	M	2017-2018
94015	1	1	3	30	2	2	3	1	2	2	0	2	0	0	0	0	0	0	0	0	6.4	207	1	4	1	2.417413333	1.23	6	M	2017-2018
94017	1	1	2	54	1	3	3	2	1	2	1		1	0	0	1	0	0	0	0	5.9	225	1	3	1		2.26	832	M	2017-2018
94021	1	1	2	38	2	3	3	1	2	1	1		0	0	0	0	0	0	0	0	5.3	232	1	3	1	1.529653333	6.64	15.9	M	2017-2018
94027	2	1	3	20	1	2	1	2	3		0	2	0	0	0	0	0	0	0	0	5.5	324	1	3	4		1.43	14.7	M	2017-2018
94028	1	1	2	39	2	1	2	2	2	2	1	2	0	0	0	0	0	0	0	0	3.4	190	1	1	1		0.78	0.9	M	2017-2018
94029	1	1	2	46	2	1	3	2	1	2	1	2	0	0	0	0	0	0	0	0	6.1	259	1	4	1	1.007306667	0.34	5	M	2017-2018
94030	2	1	2	45	1	2	3	1	1	2	1	1	0	1	0	0	0	0	0	0	5	287	1	3	2	3.809253333	1.51	3.1	M	2017-2018
94033	2	1	3	55	2	2	2	2	1	2	1	2	1	0	0	0	0	0	0	0	3.3	315	1	1	4		7.76	1	XL	2017-2018
94037	2	2	1	59	1	2	6	2	1	2	0	1	0	1	1	0	0	0	0	0	8.4	307	2	4	4		1.42	3.2	M	2017-2018
94038	2	2	1	59	2	3	1	2	2	1	2	1	0	0	0	0	0	0	0	0	14	277	4	4	2	4.37184	2.11	11.2	M	2017-2018
94040	1	1	2	28	1	3	7	1	3		2	1	1	1	0	0	0	0	0	0	5.7	244	1	3	1	5.042786667	1.46	18.2	M	2017-2018
94042	1	1	2	26	1	1	7	2	3	2	0		0	0	0	0	0	0	0	0	4.1	207	1	2	1	1.171111111	0.56	9.5	M	2017-2018
94044	1	1	2	34	2	1	2	1	1	2	1	1	0	0	0	0	0	0	0	0	5.2	199	1	3	1	0.877653333	0.19	9.4	M	2017-2018
94046	1	1	1	46	1	2	2	1	2	2	1		0	0	0	0	0	0	0	0	6.5	268	1	4	1		1.55	6	M	2017-2018
94047	2	1	1	45	2	3	1	2	1	2	2	2	0	1	0	0	0	0	0	0	7	322	1	4	4	16.54986667	2.75	49.7	XL	2017-2018
94050	2	1	2	55	2	2	3	2	2	2	0	2	1	0	1	0	0	0	0	0	4	327	1	2	4	5.632	2.47	3.6	XL	2017-2018
94059	1	1	1	54	2	3	1	1	3	1	2	2	1	0	0		0	0	0	0	3.7	230	1	1	1			10	M	2017-2018
94060	2	2	1	59	1	3	3	2	1	2	0	1	0	0	1	0	0	0	0	0	9.7	341	3	4	4		7.03	6.5	XL	2017-2018
94061	1	1	1	36	2	3	1	1	1	1	0	2	0	1	0	1	0	0	0	0	4.2	267	1	2	1		45.07	30.7	XL	2017-2018
94067	2	2	2	44	1	3	1	1	1	2	1	1	0	0	0	0	1	0	0	0	8.5	285	2	4	2	3.245333333	1.15	7.1	XL	2017-2018
94074	1	1	1	29	1	1	3	2	2	2	0	1	0	0	0	0	0	0	0	0	4.6	247	1	2	1	1.613035556	0.95	14.3	M	2017-2018
94092	1	1	1	52	1	2	1	1	1		0	1	1	0	1	1	0	0	0	0	3.3	226	1	1	1		12.89	88.8	M	2017-2018
94093	2	1	3	36	1	3	3	2	1	2	1	2	0	1	0	1	0	0	0	0	5.8	362	1	3	4	6.721546667	2.86	147.2	M	2017-2018
94098	1	1	3	23	2	3	4	2	3	2	0	2	0	0	0	0	0	0	0	0	4.1	217	1	2	1	3.053497778	2.66	8.2	M	2017-2018
94099	1	1	3	20	2	3	7	2	3	2	0	1	0	0	0		0		0	0	5.8	267	1	3	1			23	M	2017-2018
94105	1	1	2	46	2	2	1	2	1	2	2	2	0	0	0	0	1	0	0	0	3.7	238	1	1	1	5.772982222	12.95	6.5	M	2017-2018
94112	1	1	2	28	1	2	1	2	3	2	1	1	0	0	0	0	0	0	0	0	4.8	208	1	2	1	1.009955556	2.67	7.1	M	2017-2018
94114	1	1	1	20	1	1	4	1	3		0	1	0	0	0		0	0	0	0	7	198	1	4	1			3.6	M	2017-2018
94119	2	1	3	57	1	1	4	2	2	2	0		1	0	1	0	0	0	0	0	6.2	322	1	4	4	7.320426667	3.78	5.6	M	2017-2018
94122	1	1	1	33	1	2	2	1	1		1	2	0	0	0	0	0	0	0	0	4.4	243	1	2	1		1.04	0.8	M	2017-2018
94124	1	1	1	55	1	2	2	1	1	2	0		0	0	0	1	0	0	0	0	7.5	267	1	4	1		1.04	182	M	2017-2018
94127	1	1	1	34	2	2	6	2	1		0	1	0	0	0	0	0	1	0	0	4.4	161	1	2	1	1.781404444	1.21	9.5	M	2017-2018
94128	2	2	2	35	1	3	4	2	2	2	0	1	0	0	0	0	0	0	0	0	11.5	346	3	4	4		3.48	42.5	M	2017-2018
94131	2	1	1	39	2	3	3	2	1	2	0	1	0	1	0	0	0	0	0	0	6.6	332	1	4	4		6.93	6.3	XL	2017-2018
94133	1	1	2	28	1	1	1	2	3		0	2	0	0	0	0	0	0	0	0	7.2	212	1	4	1	1.520248889	2.4	11.8	M	2017-2018
94135	1	1	1	37	2	2	2	2	3	2	2	2	1	0	0	0	0	0	0	0	3.4	107	1	1	1		1.91	17.7	M	2017-2018
94137	1	1	1	49	2	1	4	2	2	2	0	1	1	0	0	0	0	0	0	0	4.4	120	1	2	1		1.35	3.1	M	2017-2018
94139	1	1	3	49	2	3	2	2	1	2	2	2	0	0	0	0	0	0	0	0	4.9	267	1	3	1	1.8722	5.51	4.6	M	2017-2018
94151	1	1	1	23	1	2	2	2	1	2	0	1	0	0	0	0	0	0	0	0	6	238	1	4	1		0.29	10.6	M	2017-2018
94155	2	2	2	56	1	3	6	2	1	2	0	1	1	1	1	0	0	0	0	0	10.1	355	3	4	4		2.72	2.4	XL	2017-2018
94160	1	1	3	22	2	1	3	2	1	2	0	2	0	0	0	0	0	0	0	0	4.1	192	1	2	1		1.07	9.6	M	2017-2018
94163	1	1	3	35	1	1	3	1	1	2	2	2	0	0	0	0	0	0	0	0	4.3	197	1	2	1		0.45	9	M	2017-2018
94166	1	1	2	28	1	3	3	2	1	1	0	1	0	0	0	0	0	0	0	0	4.9	234	1	3	1	2.070702222	0.59	2.3	M	2017-2018
94169	1	1	2	26	1	2	6	2	3	2	1	1	0	0	0	0	0	0	0	0	5	251	1	3	1		0.36	8.5	M	2017-2018
94174	1	1	1	45	2	2	1	1	1		0	1	0	0	0	0	0	0	0	0	3.4	227	1	1	1	2.350137778	0.63	13.1	M	2017-2018
94176	1	1	3	24	2	2	3	2	3	2	0	1	0	0	0	0	0	0	0	0	3.4	219	1	1	1		0.48	5.7	M	2017-2018
94177	1	1	1	59	2	2	1	2	2	2	0	1	0	0	0	0	0	0	0	0	4.5	191	1	2	1	2.57152	0.73	4.3	M	2017-2018
94181	2	1	1	36	2	3	6	2	1		0	1	1	1	0	0	0	0	0	0	4.5	355	1	2	4	6.009902222	9.79	2.2	M	2017-2018
94187	2	1	1	54	2	2	6	2	1	2	0		0	0	0	0	0	0	0	0	5.1	287	1	3	2	2.915928889	1.45	2.5	M	2017-2018
94190	1	1	2	43	1	2	6	2	3	2	2	1	0	1	0	0	0	0	0	0	3.8	198	1	1	1	2.324862222	0.22	14.5	M	2017-2018
94192	2	1	2	54	2	3	3	2	1	2	2	2	0	1	0	0	0	0	0	0	6.5	380	1	4	4	6.565617778	2.61	8.3	XL	2017-2018
94200	2	1	1	26	2	3	2	2	3	2	0	1	0	0	0	0	0	0	0	0	7.2	338	1	4	4		4.71	9.9	M	2017-2018
94206	1	1	1	56	1	2	6	2	1	2	0	2	0	0	0	0	0	0	0	0	5.1	232	1	3	1		0.84	0.7	M	2017-2018
94208	2	1	1	45	2	3	4	2	3	2	0	1	1	0	1	0	0	0	0	0	6.4	275	1	4	2	1.88048	3.56	10.7	XL	2017-2018
94211	1	1	1	23	2	1	3	2	3	2	0	1	0	0	0	1	0	0	0	0	4.5	190	1	2	1		0.28	309	M	2017-2018
94219	1	1	3	23	2	1	1	2	3		0	2	0	0	0	0	0	0	0	0	4.7	250	1	2	1		2.71	7	M	2017-2018
94223	1	1	2	43	2	2	2	2	1	1	1	2	0	1	0	0	0	0	0	0	3.1	230	1	1	1	4.729395556	9.43	18.2	M	2017-2018
94241	1	1	2	30	2	3	6	2	1	2	0	1	0	0	0	0	0	0	0	0	5	254	1	3	1		0.8	2.7	M	2017-2018
94245	1	1	2	31	2	2	3	2	1	2	2	2	0	0	0	0	0	0	0	0	4.9	169	1	3	1		0.74	11.6	M	2017-2018
94247	1	1	2	27	1	3	3	2	1	2	1	2	1	1	0	0	0	0	0	0	4.1	268	1	2	1	6.370693333	5.69	11.3	XL	2017-2018
94248	2	1	1	38	2	3	4	2	3	1	0	1	0	0	0	0	0	0	0	0	5.5	281	1	3	2		13.98	14.8	M	2017-2018
94250	1	1	2	23	2	3	3	2	1	2	1	2	0	0	0	0	0	0	0	0	2.8	100	1	1	1	3.892728889	7.07	5	XL	2017-2018
94251	1	1	2	22	2	1	3	2	1	2	2	2	0	0	0	0	0	0	0	0	4.2	165	1	2	1	2.50952	12.39	15.5	M	2017-2018
94255	2	1	2	43	1	3	1	2	1	2	0	2	1	0	0	0	0	0	0	0	5.4	400	1	3	4		1.31	19	XL	2017-2018
94258	2	1	2	51	1	2	3	2	1	2	0	1	0	0	0	0	0	0	0	0	4.2	324	1	2	4		0.66	7.7	XL	2017-2018
94259	1	1	1	50	2	1	6	2	1	2	0		0	0	0	0	0	0	0	0	4.6	231	1	2	1	1.142066667	0.8	1.4	XL	2017-2018
94262	1	1	3	22	1	1	1	2	3	2	0	1	0	0	0	0	0	0	0	0	5.6	260	1	3	1	0.9684	0.24	11.5	M	2017-2018
94266	2	1	2	43	1	2	2	1	3	2	1		0	0	0	0	0	0	0	0	4.3	286	1	2	2		1.51	3.1	M	2017-2018
94270	2	1	1	33	1	1	1	1	1	1	0	2	0	1	0	0	0	0	0	0	4.5	297	1	2	3	4.862977778	1.21	5.4	M	2017-2018
94274	1	1	1	58	2	3	2	2	1	2	0	2	0	1	0	0	1	0	0	0	4.7	218	1	2	1	3.513986667	1.25	8	XL	2017-2018
94275	2	1	2	54	1	3	1	2	1	2	0	2	1	0	0	0	0	0	0	0	5.9	375	1	3	4	4.529333333	1.7	5.1	XL	2017-2018
94277	1	1	1	41	2	2	2	1	1	1	0	1	0	0	0	1	0	0	0	0	3.1	247	1	1	1	1.071964444	1.12	22.3	M	2017-2018
94281	1	1	2	31	2	3	7	2	3	1	2		0	0	0	0	0	1	0	0	4.8	249	1	2	1		6.06	11.6	M	2017-2018
94285	2	2	2	43	1	3	2	1	1	2	2		1	1	0	1	0	0	0	0	8.2	346	2	4	4	18.72111111	7	1738	XL	2017-2018
94287	1	1	1	20	1	3	3	2	3	2	0	1	0	0	0	0	0	0	0	0	5	205	1	3	1		1.44	7.7	M	2017-2018
94290	2	1	1	35	2	3	6	2	2	2	0	1	0	0	0	0	0	0	0	0	3.2	290	1	1	3	2.5826	2.05	9.4	M	2017-2018
94291	2	1	1	27	2	2	1	2	1	2	0		0	0	0	0	0	0	0	0	4	292	1	2	3		1.09	5.5	XL	2017-2018
94295	1	1	1	48	2	3	6	1	1	2	0	1	0	0	0	0	0	0	0	0	3.8	265	1	1	1		10.63	7.8	M	2017-2018
94304	1	1	1	40	1	1	6	2	1	2	0	1	0	0	0	0	0	0	0	0	3.4	241	1	1	1		1.6	4.6	M	2017-2018
94306	1	1	3	22	2	1	3	2	3	2	0	2	0	0	0	0	0	0	0	0	5.8	182	1	3	1		0.47	9.6	M	2017-2018
94311	1	1	1	41	2	2	4	2	3	2	2	2	0	0	0	0	0	0	0	0	3.8	186	1	1	1		0.69	28.2	M	2017-2018
94313	2	2	1	41	1	3	4	2	3	2	0		0	0	0		0		0	0	10.9	355	3	4	4			19.3	XL	2017-2018
94314	1	1	1	48	1	1	6	1	1	2	2	1	0	0	0	0	0	0	0	0	3.4	239	1	1	1	2.705933333	0.48	7	M	2017-2018
94319	1	1	2	44	1	2	3	2	1	2	1	1	0	0	0	0	0	0	0	0	3.7	241	1	1	1	2.251675556	0.84	3.3	M	2017-2018
94320	1	1	3	33	1	1	4	2	3	2	2		1	0	0	0	0	0	0	0	4.6	186	1	2	1	0.4876	1.64	28.4	M	2017-2018
94324	1	1	2	50	2	3	3	1	2	2	1	2	1	1	0	0	0	0	0	0	4	273	1	2	1	1.563866667	0.51	4.8	M	2017-2018
94330	2	2	1	57	2	3	3	2	1	2	0	1	1	1	0	1	0	0	0	0	14.6	378	4	4	4	3.685111111	2.09	18.9	XL	2017-2018
94337	2	2	1	44	1	3	7	2	1	2	0	1	1	1	0	1	0	0	0	0	24.7	400	4	4	4	15.39448444	4.64	36.2	XL	2017-2018
94339	1	1	1	37	1	3	2	2	1	2	0	2	0	0	0	0	0	0	0	0	5.3	112	1	3	1		3.69	12.9	M	2017-2018
94340	2	2	1	25	1	3	3	2	3	2	2	2	0	0	0	0	0	0	0	0	8.8	346	2	4	4		1.48	15.7	XL	2017-2018
94341	1	1	2	24	1	2	1	2	3	2	0	2	0	0	0		0	0	0	0	3.2	142	1	1	1	3.185111111	1.18		XL	2017-2018
94342	2	1	1	57	2	3	4	2	2	2	0	1	1	0	1	0	0	0	0	0	5.1	287	1	3	2		1.26	6.5	M	2017-2018
94350	2	1	1	54	1	2	6	2	1	2	0	1	0	0	0	0	0	0	0	0	4.4	314	1	2	4		0.51	4.5	M	2017-2018
94356	1	1	2	58	1	2	4	2	2	2	2	2	0	0	0	0	0	0	0	0	6.8	251	1	4	1		5.69	2.2	M	2017-2018
94359	1	1	2	36	1	3	1	1	1	1	2	2	1	0	0	0	0	0	0	0	3.9	227	1	1	1		0.97	4.1	M	2017-2018
94361	1	1	3	38	2	3	1	2	1		0	1	0	0	0	0	0	0	0	0	4.8	243	1	2	1		6.71	15.7	M	2017-2018
94365	1	1	2	22	1	1	4	2	1	1	2		0	0	0		0	0	0	0	3.6	105	1	1	1		0.43		M	2017-2018
94366	1	1	1	25	1	2	6	2	1	2	0	1	0	0	0	0	0	0	0	0	6.3	268	1	4	1	1.076693333	0.57	12.4	M	2017-2018
94375	1	1	2	30	2	1	7	2	1	2	0	2	1	0	0	0	0	0	0	0	5.8	187	1	3	1	1.144173333	5.12	8.7	M	2017-2018
94379	1	1	1	24	2	2	3	2	1	2	1	2	0	0	1	1	0	0	0	0	3.6	220	1	1	1	3.368906667	4.3	112.1	M	2017-2018
94382	1	1	3	32	2	1	3	2	3	2	0	2	0	0	0	0	0	0	0	0	3.2	191	1	1	1		1.22	36.3	M	2017-2018
94385	1	1	1	48	2	2	6	1	1	2	0		0	0	0	0	0	0	0	0	5.8	258	1	3	1		1.14	11.3	M	2017-2018
94387	2	1	2	39	2	3	4	2	3	2	0	2	0	1	0	0	0	0	0	0	5.8	291	1	3	3	6.011444444	8.37	2.3	XL	2017-2018
94388	1	1	2	33	2	3	4	2	1	1	0	1	0	0	0	0	0	0	0	0	7.7	179	1	4	1	1.652257778	0.46	14.2	M	2017-2018
94392	1	1	3	25	1	2	4	2	3	2	0	2	0	0	0	0	0	0	0	0	6.7	188	1	4	1	1.056533333	0.73	15.4	M	2017-2018
94393	2	1	1	36	1	2	2	2	1		0	1	0	0	0	0	0	0	0	0	4.5	274	1	2	2	1.174968889	0.58	13.8	M	2017-2018
94398	2	1	1	39	2	3	4	1	3	1	2	1	1	0	0	0	0	1	0	0	4.3	276	1	2	2		3.13	28.2	M	2017-2018
94401	1	1	1	57	1	2	3	2	1	2	0	1	0	0	0	0	0	0	0	0	4.3	258	1	2	1		1.67	10.9	M	2017-2018
94405	1	1	3	39	2	3	3	1	2	1	2	2	0	1	0	0	0	0	0	1	5.8	270	1	3	1		2.47	4.3	M	2017-2018
94409	1	1	2	23	1	1	2	1	3	1	0		0	0	0	0	0	0	0	0	3.3	187	1	1	1		0.2	17.8	M	2017-2018
94414	1	1	1	32	1	3	4	1	3	1	2	1	0	0	0	0	0	0	0	0	4.3	223	1	2	1		4.76	2.3	XL	2017-2018
94415	1	1	2	37	1	1	2	2	1	2	2	1	0	0	0	0	0	0	0	0	5.4	151	1	3	1		0.57	10.3	M	2017-2018
94427	2	1	1	49	2	3	6	2	1	2	0	1	0	0	0	0	0	0	0	0	3.8	353	1	1	4		5.9	12.7	XL	2017-2018
94430	2	2	3	25	2	3	7	2	3	2	0	2	0	1	0	0	0	0	0	0	8.9	360	2	4	4		12.49	15.7	XL	2017-2018
94433	1	1	2	46	1	3	4	1	1	2	0	2	1	1	0	1	0	0	0	0	7.1	273	1	4	1		2.4	38.8	M	2017-2018
94434	1	1	1	26	2	2	6	2	1	2	0	2	0	0	0	0	0	1	0	0	6.4	271	1	4	1		0.48	3.4	M	2017-2018
94443	1	1	2	32	1	3	1	1	1	2	2	1	0	0	0	0	0	0	0	0	3.2	238	1	1	1	1.518	1.69	3.1	M	2017-2018
94445	1	1	2	53	1	1	3	2	1	2	1	1	0	0	0	0	0	0	0	0	2.9	265	1	1	1		2.2	4.8	M	2017-2018
94446	1	1	1	28	2	3	2	1	1	1	0	2	0	0	0	0	0	0	0	0	5.8	235	1	3	1	1.92496	2.1	63.8	M	2017-2018
94448	2	1	2	41	1	3	3	2	1	2	0	1	1	0	0	0	0	0	0	0	5.7	365	1	3	4		6.36	2.5	M	2017-2018
94450	2	1	2	30	1	3	1	2	3	2	0	2	0	0	0	0	0	0	0	0	7.8	314	1	4	4		3.47	1.8	M	2017-2018
94453	1	1	2	20	2	3	3	2	3	2	2	2	0	0	0	0	0	0	0	0	5.9	212	1	3	1	3.986204444	2.18	44.9	M	2017-2018
94459	2	2	2	52	2	3	4	1	2	2	1	1	1	1	1	0	0	0	0	0	22.8	395	4	4	4		3.67	3.7	XL	2017-2018
94463	1	1	2	26	2	3	4	2	3		2	1	0	0	0	0	0	0	0	0	3.9	251	1	1	1	4.231284444	0.76	12.3	M	2017-2018
94465	2	1	3	31	1	3	7	1	3	2	1	2	0	0	0	0	0	0	0	0	5.9	274	1	3	2		0.57	2.3	M	2017-2018
94469	1	1	2	37	2	3	7	2	1	2	0	2	0	0	0	0	0	0	0	0	6.1	229	1	4	1	2.023031111	1.48	0.8	M	2017-2018
94471	2	1	1	42	2	2	2	1	1		0		1	0	0	1	0	0	0	0	6.5	299	1	4	3		1.84	181.2	M	2017-2018
94474	2	1	1	55	1	1	3	2	1	2	0	1	1	1	0	0	0	0	0	0	4.1	297	1	2	3	7.464888889	2.65	15.2	M	2017-2018
94477	1	1	1	58	2	1	4	2	1	2	0		0	0	0	0	0	0	0	0	6.1	211	1	4	1			6.5	M	2017-2018
94478	1	1	1	37	2	1	4	2	3	1	0		0	0	0	0	0	1	0	0	6.5	195	1	4	1	1.581	0.6	7.5	M	2017-2018
94481	1	1	3	31	2	3	7	1	3	2	2	1	0	0	0	0	0	0	0	0	6.5	216	1	4	1		10.36	4.6	M	2017-2018
94486	1	1	1	44	2	3	4	2	2	1	2	1	1	1	0	0	1	0	0	0	6.7	259	1	4	1		1.11	16.2	XL	2017-2018
94487	1	1	2	29	1	3	4	2	3	2	0	1	0	0	0	0	0	0	0	0	5.9	273	1	3	1		1.52	7.2	M	2017-2018
94497	1	1	2	45	1	2	7	2	3	1	2	1	1	0	0	0	0	0	0	0	4.4	234	1	2	1	1.891933333	4.04	2.9	M	2017-2018
94501	2	1	1	41	2	3	6	2	1	2	0	1	0	0	0	1	0	1	0	0	7.2	291	1	4	3		4.11	106.1	M	2017-2018
94503	1	1	3	52	2	1	4	2	2	2	2	2	0	0	0	0	0	0	0	0	4.5	199	1	2	1		1.08	18	M	2017-2018
94504	1	1	3	28	1	1	4	2	3	2	0	2	0	0	0	0	0	0	0	0	4.4	178	1	2	1		0.61	15.5	M	2017-2018
94507	2	1	3	34	1	3	4	2	1	2	0	1	0	0	0	0	0	0	0	0	5.8	364	1	3	4		14.87	3.9	XL	2017-2018
94508	1	1	2	34	2	3	4	2	3	2	0	2	0	0	0	0	0	0	0	0	6	233	1	4	1		2.44	97.5	M	2017-2018
94509	1	1	1	53	2	2	3	2	3	2	0		0	0	0	1	0	0	0	0	6	213	1	4	1	3.733084444	1.04	43	M	2017-2018
94510	2	1	2	49	2	3	3	2	1	2	0	2	0	0	0	0	0	0	0	0	6.7	289	1	4	2		1.6	1.8	M	2017-2018
94512	2	1	1	43	2	2	1	1	1	2	0	1	1	1	0	0	0	1	0	0	5.6	302	1	3	4	6.887004444	5.32	4.3	M	2017-2018
94519	2	1	1	59	1	2	3	2	1	2	0	1	0	0	0	0	0	0	0	0	5.2	373	1	3	4		1.4	1.9	M	2017-2018
94528	1	2	1	34	1	3	6	2	1	2	0	1	1	0	0	1	0	0	0	0	14.6	267	4	4	1	2.597	8.42	78.6	XL	2017-2018
94530	1	1	3	22	1	2	4	2	3	2	0	2	0	0	0	0	0	0	0	0	6	187	1	4	1	1.016253333	0.44	8.9	M	2017-2018
94531	1	1	1	34	2	2	1	2	1	2	0	1	0	0	0	0	0	0	0	0	4.2	269	1	2	1	5.6628	1.57	20.9	M	2017-2018
94532	1	1	2	36	2	3	1	2	1	1	0	2	0	0	0	0	0	0	0	0	5.1	198	1	3	1		1.65	1	M	2017-2018
94538	1	1	1	42	1	2	6	2	1		0	1	0	0	0		0		0	0	4	265	1	2	1			7.3	M	2017-2018
94539	1	1	1	55	2	3	3	2	1	1	2	1	0	0	0	0	1	0	0	0	5.3	259	1	3	1		10.74	3.9	M	2017-2018
94542	1	1	3	30	1		4	2	3	2	0	1	0	0	0	0	0	0	0	0	5.6	184	1	3	1	0.700626667	0.41	5.7	M	2017-2018
94552	2	1	1	56	2	1	6	2	1	2	0	1	0	0	0	1	0	0	0	0	3.3	288	1	1	2		6.03	7.3	XL	2017-2018
94557	1	1	2	35	2	3	4	2	2	2	0	2	1	0	1	0	0	0	0	0	3.6	212	1	1	1	1.946386667	4.14	3.1	XL	2017-2018
94559	2	1	1	41	1	3	1	2	1	2	0	2	1	0	0	0	0	0	0	0	5.8	311	1	3	4		4.06	8.9	M	2017-2018
94560	1	1	1	24	2	3	3	2	1	2	0	1	0	1	0	0	0	0	0	0	7.3	270	1	4	1	11.15486667	11.63	7.8	XL	2017-2018
94565	2	1	1	45	2	3	2	2	1	1	0	2	1	0	0	0	0	0	0	0	6.5	333	1	4	4	6.164284444	2.85	6.8	M	2017-2018
94569	1	1	2	27	2	2	3	2	2	2	0	2	0	0	0	0	0	0	0	0	2.7	209	1	1	1	1.895506667	0.42	26.6	M	2017-2018
94570	2	1	2	48	1	3	3	1	1	2	2	2	0	1	0	0	0	0	0	0	6.1	316	1	4	4		8.05	1.4	M	2017-2018
94576	2	1	1	33	2	3	1	2	3	1	0		0	0	0	0	0	0	0	0	5.6	400	1	3	4	4.478328889	13.4	15	XL	2017-2018
94577	1	1	1	30	2	1	3	2	3	2	0	1	0	0	0	0	0	0	0	0	3.7	225	1	1	1	1.120662222	0.39	18.5	M	2017-2018
94579	2	1	1	52	1	2	4	2	3	1	0		0	1	0	0	0	0	0	0	5.9	293	1	3	3	7.093866667	1.87	9.3	M	2017-2018
94589	2	1	1	33	1	3	3	2	1	2	0	1	0	0	0	0	0	0	0	0	5.7	282	1	3	2	3.065333333	1.39	9.8	M	2017-2018
94594	2	1	2	42	2	3	4	2	3	2	1	1	0	0	0		1		0	0	5.5	333	1	3	4			6	XL	2017-2018
94596	2	1	2	45	1	1	3	2	1	2	0	1	0	1	0	0	0	0	0	0	4.3	374	1	2	4	0.964022222	2.87	5.3	M	2017-2018
94605	2	1	1	42	1	3	4	2	1	2	0	1	1	0	0	0	0	0	0	0	5.5	303	1	3	4		2.86	6	M	2017-2018
94606	1	1	3	57	2	2	3	2	1	2	1	2	1	1	0	0	0	0	0	0	3.3	234	1	1	1	33.54044444		8.7	M	2017-2018
94607	2	1	2	38	1	2	3	2	1	2	1	1	1	0	0	0	0	0	0	0	4.5	278	1	2	2		2.45	4.2	XL	2017-2018
94608	1	1	2	24	1	1	1	2	3		0	2	0	0	0	0	0	0	0	0	4.2	203	1	2	1	1.063333333	2.94	9.7	M	2017-2018
94615	2	2	3	47	2	3	2	2	1	2	1	1	1	1	1	0	0	0	0	0	8.4	309	2	4	4	8.327488889	13.66	8.8	XL	2017-2018
94618	2	1	2	49	1	3	3	2	3	2	1	1	1	0	0	0	0	0	0	0	6.4	319	1	4	4	3.136315556	1.06	10.4	M	2017-2018
94623	1	1	1	48	2	1	3	2	1	2	0	1	0	0	0	0	0	0	0	0	3.4	247	1	1	1		0.86	2.6	XL	2017-2018
94624	2	1	1	38	1	2	6	2	1	2	0		0	0	0	0	0	0	0	0	5.4	337	1	3	4	1.989333333	1.64	9.4	M	2017-2018
94625	1	1	2	22	1	1	4	1	3	2	2	2	0	0	0	0	0	0	0	0	4.6	196	1	2	1	1.388088889	0.73	5.5	M	2017-2018
94631	1	1	3	21	2	2	4	2	3	2	0	2	0	0	0	0	0	0	0	0	5	179	1	3	1	0.993013333	6.88	23.9	M	2017-2018
94638	2	1	3	35	1	3	4	2	1	2	2	1	1	0	0		0		0	0	5.4	319	1	3	4			10.4	M	2017-2018
94644	1	1	3	24	1	1	3	1	1	2	0	2	0	0	0	0	0	0	0	0	5.1	146	1	3	1	1.527128889	0.6	12.3	M	2017-2018
94651	2	1	2	57	2	3	3	2	2	2	1		0	1	0	0	0	0	0	0	3.3	321	1	1	4	1.58232	8.97	7.9	XL	2017-2018
94660	2	1	2	40	2	3	1	2	1	2	0		0	0	0	0	0	0	0	0	2.7	274	1	1	2		2.78	11.9	XL	2017-2018
94663	1	1	2	30	2	1	7	2	1	2	0	1	0	0	0	0	0	0	0	0	3.5	196	1	1	1	1.011111111	0.49	5.9	M	2017-2018
94664	1	1	2	41	1	1	6	2	1	2	0	2	0	0	0	0	0	0	0	0	4.7	215	1	2	1	2.125924444	0.29	7.6	M	2017-2018
94666	1	1	2	38	2	3	4	2	2	2	0	1	0	0	0	0	0	1	0	0	4.2	260	1	2	1		0.93	5.1	M	2017-2018
94669	1	1	2	38	1	2	3	2	1	2	1	1	0	0	0	0	0	0	0	0	2.8	205	1	1	1		0.21	15.1	M	2017-2018
94672	2	1	2	29	2	3	3	2	1	2	0	2	1	0	0	0	0	0	0	0	4.6	395	1	2	4		2.39	47.3	XL	2017-2018
94673	1	1	1	23	2	1	4	2	1		0	2	0	0	0	0	0	1	0	0	4.3	225	1	2	1	2.08488	0.43	33.7	M	2017-2018
94677	2	1	1	25	2	3	3	2	1	2	0	2	0	0	0	0	0	0	0	0	6.8	307	1	4	4	5.02928	7.48	12.8	M	2017-2018
94678	1	1	2	58	2	1	3	2	1	2	0	2	0	0	0	0	0	0	0	0	6.6	200	1	4	1		0.64	3.2	M	2017-2018
94684	1	1	1	38	2	2	3	2	1	2	0	1	0	0	0	0	0	0	0	0	6.3	248	1	4	1		7.06	11	M	2017-2018
94685	1	1	2	47	2	3	4	2	2	2	2		1	0	0	1	0	1	0	0	6.5	217	1	4	1		4.2	4270	M	2017-2018
94686	2	1	3	33	2	2	3	2	1	2	2	2	0	1	0	0	0	0	0	0	6.1	316	1	4	4	4.216177778	3.58	13.7	M	2017-2018
94687	1	1	1	35	2	1	6	2	2	1	0	2	0	0	0	0	0	0	0	0	3.9	246	1	1	1		0.37	22.6	M	2017-2018
94689	2	1	1	22	1	3	2	2	3	1	0	1	0	0	0	0	0	0	0	0	4.8	316	1	2	4		0.62	14.7	M	2017-2018
94693	1	1	1	59	1	3	3	1	3	2	0		1	0	0	0	0	0	0	0	4.4	265	1	2	1		7.04	4.8	M	2017-2018
94695	1	1	3	56	2	1	3	2	1	2	2	2	0	0	0	0	0	0	0	0	3	214	1	1	1	1.173773333	0.69	35.5	M	2017-2018
94696	1	1	2	43	2	1	3	2	1	2	0	1	1	0	0	0	0	0	0	0	4.4	175	1	2	1	1.167111111	0.48	7.9	M	2017-2018
94697	1	1	1	23	2	1	3	2	3	2	0	1	0	0	0	0	0	0	0	0	4.8	188	1	2	1		0.29	14.2	M	2017-2018
94698	1	1	2	59	2	1	4	1	2		2	2	1	0	0	0	0	0	0	0	4.2	270	1	2	1		0.9	1.4	XL	2017-2018
94706	1	1	1	43	2	2	6	2	1	2	0	1	0	0	0	0	0	1	0	0	7	197	1	4	1		0.68	3.1	M	2017-2018
94708	2	1	2	41	1	3	3	2	1	2	0	2	0	0	0	0	0	0	0	0	4.6	309	1	2	4	2.097715556	2.64	4.9	M	2017-2018
94710	1	1	3	35	1	2	4	1	3	2	2	2	0	0	0	0	0	0	0	0	5.2	217	1	3	1		1.78	3.7	M	2017-2018
94713	1	1	2	56	2	2	4	1	1		2	2	1	0	0	1	0	0	0	0	6	203	1	4	1	0.496551111	48.61	21.8	M	2017-2018
94719	2	1	1	56	2	3	1	1	3	2	0	1	0	0	0	0	0	0	0	0	3.5	320	1	1	4		3.62	4	M	2017-2018
94720	1	1	1	22	1	3	4	2	1	1	0	2	0	0	1	0	0	0	0	0	6.1	254	1	4	1		0.51	5.2	M	2017-2018
94721	2	1	1	30	1	3	2	2	1	2	0	2	0	0	0	0	0	0	0	0	6.9	383	1	4	4		2.39	3	XL	2017-2018
94725	2	1	3	56	1	3	3	2	3		1	1	0	1	0	0	0	0	0	0	5.1	313	1	3	4		1.86	8.8	M	2017-2018
94726	2	1	1	46	2	2	3	2	1	2	0	2	1	1	0	0	0	0	0	0	5.4	330	1	3	4	5.7824	2.67	11.6	M	2017-2018
94729	2	1	3	37	1	3	4	1	1	2	2	2	1	0	0	1	0	0	0	0	5.3	302	1	3	4		8.94	27.8	XL	2017-2018
94731	1	1	1	44	2	2	4	2	1	2	0	1	0	0	0	0	0	1	0	0	3.6	253	1	1	1		0.63	6.1	M	2017-2018
94732	1	1	2	45	2	2	4	2	1	2	0	1	1	1	0		0	0	0	0	3.6	181	1	1	1			6.5	M	2017-2018
94736	2	1	1	51	1	2	6	2	1	2	0	1	0	1	0	0	0	0	0	0	5	284	1	3	2	3.1392	2.3	12.2	M	2017-2018
94739	2	1	1	57	1	2	3	2	1	2	2	1	0	0	0		0	0	0	0	7.8	305	1	4	4			10.9	M	2017-2018
94740	1	1	3	46	2	1	6	2	3	2	1	2	0	0	0	0	0	0	0	0	3.9	201	1	1	1		0.52	3	M	2017-2018
94744	2	1	1	43	1	2	4	2	1	2	0	1	0	1	0	0	0	0	0	0	6.3	275	1	4	2		9.25	12.1	M	2017-2018
94747	2	1	1	59	2	1	3	2	1		2	1	0	0	0	0	0	0	0	0	3.3	311	1	1	4		1.28	5.9	M	2017-2018
94748	1	1	1	51	2	1	4	2	3	1	0		0	0	0	1	0	0	0	0	3.6	219	1	1	1	1.724551111	2.5	5580	M	2017-2018
94761	1	1	2	24	1	2	6	2	1	2	2	2	0	0	0	0	0	0	0	0	6.1	273	1	4	1		0.76	9.8	M	2017-2018
94763	1	1	2	43	1	3	4	2	1	2	1	1	1	1	0	0	0	0	0	0	5.6	151	1	3	1		1.36	7.7	XL	2017-2018
94764	2	1	2	43	2	3	4	2	1	2	2	2	0	0	0	0	0	0	0	0	3.6	295	1	1	3		2.85	10.6	XL	2017-2018
94765	1	1	1	55	1	2	3	2	2	1	2	2	1	0	1	0	0	0	0	1	6.7	184	1	4	1		2.95	1.7	M	2017-2018
94766	1	1	2	42	1	3	4	2	1	2	0	1	0	0	0	0	0	0	0	0	4.3	265	1	2	1	2.047333333	4.48	15.3	M	2017-2018
94771	1	1	2	42	2	2	3	2	1	2	2	2	0	0	0	0	0	0	0	0	4.1	225	1	2	1		8.93	7.5	M	2017-2018
94773	2	1	1	32	1	3	1	2	3	2	0	2	1	0	0	0	0	0	0	0	5.8	302	1	3	4	4.648964444	2.4	1.7	M	2017-2018
94775	1	1	3	26	2	3	4	2	3	2	0	1	0	0	0	0	0	1	0	0	6.7	215	1	4	1	3.792057778	0.25	23.8	M	2017-2018
94785	1	1	1	55	1	2	6	2	1	2	0	1	0	0	0	0	0	0	0	0	5.1	184	1	3	1	0.896995556	0.83	5.9	XL	2017-2018
94786	2	1	1	24	2	3	3	2	1	2	0	1	0	0	0	0	0	0	0	0	3.9	290	1	1	3	3.54368	5.71	5.3	M	2017-2018
94788	1	1	1	53	2	1	6	2	1	2	0	1	0	0	0	0	0	0	0	0	3.5	255	1	1	1	1.513022222	1.66	2.5	M	2017-2018
94793	1	1	1	40	1	3	1	2	1	2	0	2	0	0	0	0	0	0	0	0	6.2	272	1	4	1		0.58	5.3	M	2017-2018
94795	1	1	2	27	2	1	1	2	1	2	0	2	0	0	0	0	0	0	0	0	5.2	212	1	3	1		0.49	14.5	M	2017-2018
94801	1	1	1	45	1	3	4	2	1	2	0		1	0	0	0	0	0	0	0	5.8	204	1	3	1		2.11	2.1	M	2017-2018
94802	2	1	3	22	1	3	2	2	3	2	0	2	0	0	0	0	0	0	0	0	4.6	283	1	2	2		0.91	7.2	M	2017-2018
94806	2	2	1	55	1	2	2	1	1	2	1		0	0	0	0	0	0	0	0	74.1	308	4	4	4		2.3	3.2	XL	2017-2018
94808	2	1	1	41	2	3	4	2	3	2	0	1	0	0	0	0	0	1	0	0	7.7	301	1	4	3		9.26	4.2	M	2017-2018
94812	2	1	1	46	1	2	6	2	1	2	2	1	0	0	0	0	0	0	0	0	5.6	308	1	3	4	4.35072	1.14	3.1	M	2017-2018
94819	1	1	1	32	2	1	1	1	1	2	0	1	0	0	0	0	0	0	0	0	2.4	248	1	1	1	0.922466667	6.64	5.3	M	2017-2018
94835	2	1	1	59	2	3	3	2	2	1	1		0	0	0	0	0	0	0	0	5.6	344	1	3	4	2.997915556	3.9	2.4	M	2017-2018
94848	1	1	1	32	2	2	2	2	1	2	0		0	0	0	0	0	0	0	0	3.5	236	1	1	1		4.26	5.6	M	2017-2018
94850	2	2	2	46	1	1	3	2	2	2	2	2	0	0	0	1	0	0	0	0	8.8	363	2	4	4		11.62	8.2	M	2017-2018
94852	2	1	1	33	1	3	1	1	1	1	0	2	0	0	0	0	0	0	0	0	5.1	312	1	3	4		4.5	6.2	XL	2017-2018
94858	2	1	1	44	2	3	3	2	2	1	1	2	0	0	1	0	1	0	0	0	3.1	275	1	1	2		2.19	3.5	XL	2017-2018
94860	1	1	1	33	2	3	4	2	1	2	0	2	0	0	0	0	0	1	0	0	2.9	268	1	1	1		4.48	5.2	XL	2017-2018
94861	2	1	3	56	2	3	4	1	1	2	2		0	0	0	0	0	0	0	0	5.4	347	1	3	4	2.002933333	11.8	34.1	M	2017-2018
94862	1	1	1	53	2	1	6	2	2	2	0	1	0	0	0	0	0	0	0	0	3.7	225	1	1	1		0.51	0.6	M	2017-2018
94863	2	1	1	51	1	3	2	2	3	1	1	1	1	1	0	1	0	1	0	0	5.1	304	1	3	4		2.56	1620	XL	2017-2018
94867	2	1	2	55	1	3	3	2	1	2	0	2	0	0	0	0	0	0	0	0	4.1	303	1	2	4		1.61	5.7	XL	2017-2018
94868	2	2	1	59	1	3	2	2	3	2	0	1	1	0	0	0	0	0	0	0	10.1	282	3	4	2	4.457031111	4.59	11.9	XL	2017-2018
94873	2	1	3	21	1	3	1	2	3		0	2	0	0	0	0	0	0	0	0	7.3	293	1	4	3		2.77	31.2	XL	2017-2018
94878	1	1	2	37	2	3	4	2	1	1	0	2	0	0	0	0	0	0	0	0	3.9	202	1	1	1		13.9	12.8	M	2017-2018
94879	2	1	2	48	2	3	7	2	1	2	1	1	0	0	0	0	0	0	0	0	6.7	292	1	4	3	1.653253333	0.41	7.1	M	2017-2018
94882	2	1	1	55	2	1	6	2	2	2	0	1	0	1	0	0	0	0	0	0	5.9	276	1	3	2	2.19608	0.48	2.4	M	2017-2018
94883	1	1	2	59	1	1	4	2	1	2	1		1	0	0	0	0	1	0	0	6.5	237	1	4	1		1.14	8.4	M	2017-2018
94889	1	1	1	41	2	3	1	1	1	2	0	1	0	0	0	1	0	0	0	0	4.1	233	1	2	1		6.09	10	M	2017-2018
94891	1	1	1	40	2	2	4	2	2	2	0	2	1	0	0	0	0	0	0	0	4	238	1	2	1		11.6	4.9	M	2017-2018
94893	1	1	1	48	2	3	7	2	2	2	0	1	0	0	0	0	0	0	0	0	5.9	236	1	3	1		1.03	11.9	M	2017-2018
94894	2	1	1	50	1	3	3	2	1	2	0	1	0	0	0	0	0	0	0	0	4.7	346	1	2	4	8.96	5.86	8.4	XL	2017-2018
94896	1	1	1	50	2	3	4	1	1	1	0	2	0	0	0	0	0	1	0	0	3.3	228	1	1	1	4.7256	9	2.6	XL	2017-2018
94899	1	1	3	32	2	3	4	2	1	2	0	2	0	0	0	0	0	0	0	0	4.2	170	1	2	1	1.985475556	2.37	15.1	M	2017-2018
94903	1	1	2	49	1	3	4	2	2	2	0	1	1	0	0		0	0	0	0	4.2	246	1	2	1			7.8	XL	2017-2018
94906	2	2	2	46	1	2	3	2	1	2	1	2	0	0	0	0	0	0	0	0	9.9	286	3	4	2		2.25	6.6	M	2017-2018
94908	2	1	1	56	2	3	4	2	1	2	0		1	1	0	0	0	1	0	0	6.9	386	1	4	4		4.75	10.7	XL	2017-2018
94909	2	1	2	59	1	3	3	2	1		1	1	1	1	1	0	0	0	0	0	4.6	368	1	2	4	4.062862222	1.62	7.3	XL	2017-2018
94916	1	1	3	26	2	3	4	2	3	1	0	1	1	0	0	0	0	0	0	0	6.5	175	1	4	1		11.77	3.8	XL	2017-2018
94920	2	2	1	58	2	3	4	2	1	2	1	1	1	0	0	0	0	0	0	0	9	350	2	4	4		8.34	17.1	M	2017-2018
94927	2	1	1	28	2	3	6	2	3		0	1	1	0	0	1	0	0	0	0	3.7	278	1	1	2	9.267311111	2.44	49.5	M	2017-2018
94930	2	2	2	50	2	3	4	2	3		0		1	1	0	0	0	1	0	0	8.9	382	2	4	4		17.46	11.4	XL	2017-2018
94933	2	2	1	54	2	3	1	2	2	1	0	2	0	1	0	0	0	0	0	0	16.3	381	4	4	4		10.13	12.2	XL	2017-2018
94935	2	1	1	41	2	2	7	1	2	2	1	1	0	0	0	0	0	0	0	0	5.8	391	1	3	4		1.95	7.4	M	2017-2018
94936	1	1	2	25	2	3	4	2	1	2	0	1	0	0	0	0	0	0	0	0	5.5	231	1	3	1		2.18	9.7	M	2017-2018
94937	2	2	3	59	1	1	3	2	2	1	2	1	1	0	1		0		0	0	22	276	4	4	2			10.4	M	2017-2018
94939	1	1	3	31	1	1	7	2	3	2	2	2	0	0	0	0	0	0	0	0	3.7	219	1	1	1		0.87	1.3	M	2017-2018
94941	1	1	2	28	1	3	4	2	3	2	0	2	0	0	0	0	0	0	0	0	4.4	241	1	2	1	1.248404444	2.92	9.7	M	2017-2018
94945	2	1	1	29	1	3	1	2	3	1	0	1	0	0	0	0	0	0	0	0	4	277	1	2	2	8.116466667	7.96	9.5	XL	2017-2018
94946	2	2	2	23	1	3	3	2	1	2	2	2	0	1	0	1	0	0	0	0	8.3	363	2	4	4	22.65404444	6.57	38.6	XL	2017-2018
94953	2	1	2	59	2	3	3	2	2	1	1		0	0	0	1	0	1	0	0	7.1	358	1	4	4		33.95	7.8	XL	2017-2018
94954	1	1	3	34	1	2	4	2	3	2	0	2	0	0	0	0	0	0	0	0	3.8	213	1	1	1		0.28	4.4	M	2017-2018
94957	1	1	3	43	1	3	3	2	2	2	1	2	0	0	0	0	0	0	0	0	3.8	234	1	1	1	2.35456	1.25	55.5	XL	2017-2018
94958	1	1	1	58	2	1	6	2	1	2	0	1	1	0	0	0	0	0	0	0	2.8	219	1	1	1		0.58	1.6	M	2017-2018
94959	2	1	1	48	1	3	4	2	1	2	0	1	1	0	0	0	0	0	0	0	5.9	320	1	3	4		3.54	17.7	XL	2017-2018
94960	1	1	3	26	1	1	3	2	3	2	2	2	0	0	0	0	0	0	0	0	5.4	182	1	3	1		5.15	1.7	M	2017-2018
94962	1	1	1	57	2	1	6	2	1	2	0	1	1	0	0	0	0	0	0	0	4.1	187	1	2	1		2.16	17.6	M	2017-2018
94964	1	1	2	48	1	2	1	1	1	2	2	2	0	0	0	1	0	1	0	0	2.5	258	1	1	1		0.59	46.5	XL	2017-2018
94966	1	1	3	44	1	2	7	1	1	2	1	2	1	1	0	0	0	0	0	0	5.2	271	1	3	1	3.729848889	1.49	49.6	M	2017-2018
94970	2	1	1	55	1	2	1	1	2	2	2	2	1	1	0	0	0	0	0	0	4.6	323	1	2	4	2.72536	4.19	15.9	M	2017-2018
94972	2	1	3	39	2	3	3	2	1	2	2	1	0	0	0	0	0	0	0	1	4.4	305	1	2	4	2.2792	7.53	10.9	M	2017-2018
94975	1	1	1	56	1	1	4	2	1	2	0	1	0	0	0	0	0	0	0	0	4.1	242	1	2	1		1.07	6.4	M	2017-2018
94982	1	1	2	32	2	1	4	2	2	2	0	1	0	0	0	0	0	0	0	0	4.3	160	1	2	1		0.27	9.9	M	2017-2018
94989	1	1	3	35	1	2	7	1	3	2	2	2	0	0	0	0	0	0	0	0	3.2	246	1	1	1		1.95	9.2	M	2017-2018
94990	1	1	1	56	1	2	4	2	3		2	1	0	1	0	0	0	0	0	0	4.4	219	1	2	1		1.96	5.6	M	2017-2018
94991	1	1	3	26	1	2	4	2	3	2	2	1	0	0	0		0		0	0	2.8	205	1	1	1			14.2	M	2017-2018
94995	2	1	1	58	1	2	7	2	3	2	0	1	0	1	0	0	0	0	0	0	6.8	279	1	4	2		1.11	3.4	M	2017-2018
94997	1	1	1	44	2	1	2	2	2	1	0	1	0	0	0	0	0	0	0	0	4.2	100	1	2	1		0.77	1.9	M	2017-2018
94998	2	1	1	45	1	2	3	2	3	1	0		0	0	0	0	0	0	0	0	4.8	305	1	2	4	2.484595556	2.34	11.3	M	2017-2018
95002	2	1	2	26	1	2	1	1	1	2	2	2	0	0	0	0	0	0	0	0	4.2	297	1	2	3		1.44	3.2	M	2017-2018
95013	1	1	3	56	1	3	3	2	1	2	0	1	1	1	0	0	0	0	0	0	4.5	250	1	2	1		2.28	4.6	M	2017-2018
95014	2	1	2	35	1	3	1	2	1	2	0		0	0	0	0	0	0	0	0	4.8	313	1	2	4		0.58	0.4	M	2017-2018
95019	1	1	2	40	1	1	3	2	1	1	2	2	0	0	0	0	0	0	0	0	5.2	245	1	3	1		0.55	37.6	M	2017-2018
95025	2	1	1	57	1	3	3	2	1	2	0	1	1	1	0	0	0	0	0	0	4.1	323	1	2	4	2.066524444	10.3	4.5	XL	2017-2018
95026	1	1	1	20	1	1	4	2	3	1	0	1	0	0	0	0	0	0	0	0	4.7	246	1	2	1	1.042888889	0.42	7.1	M	2017-2018
95028	2	1	3	30	1	3	3	1	1	1	1	1	0	0	0	0	0	0	0	0	3.6	359	1	1	4		0.78	7.2	XL	2017-2018
95031	2	1	2	54	2	3	3	2	1	2	1		1	1	0	0	0	0	0	0	5.5	400	1	3	4	4.868382222	38.64	3.2	XL	2017-2018
95035	2	2	2	42	1	3	7	2	1		1	1	0	1	0	1	0	0	0	0	12	343	3	4	4		1.57	173.1	XL	2017-2018
95039	1	1	2	23	2	1	3	2	3	2	0	2	0	0	0		0		0	0	6	190	1	4	1			50.4	M	2017-2018
95048	2	1	2	23	1	2	3	2	1	2	1	1	0	0	0	0	0	0	0	0	3.7	304	1	1	4	1.750466667	0.4	4.2	M	2017-2018
95053	1	1	2	50	1	2	3	2	2		2		1	1	1		0	0	0	0	5.4	249	1	3	1			19.3	M	2017-2018
95056	1	1	3	34	2	3	7	2	1	1	2	1	0	0	0	0	0	0	0	0	6.4	265	1	4	1	2.58096	4.25	7.2	XL	2017-2018
95058	2	2	1	36	2	3	3	1	1	2	0	2	0	1	0	0	0	0	0	0	75	299	4	4	3		9.14	7.2	XL	2017-2018
95060	1	1	1	44	2	1	6	2	1	2	0	1	1	0	0	0	0	0	0	0	3.4	174	1	1	1	3.021333333	1.62	3.3	M	2017-2018
95061	2	1	3	45	1	2	1	2	1	2	2	2	0	0	0	0	0	0	0	0	3.2	285	1	1	2		1.4	30.2	M	2017-2018
95063	1	1	1	46	2	2	3	2	1	1	0		0	0	0	0	0	0	0	0	3.8	216	1	1	1		1.53	105.5	M	2017-2018
95064	1	1	3	27	1	2	4	2	3		2	2	0	0	0	0	0	0	0	0	6.1	234	1	4	1	9.184444444	2.38	8.2	M	2017-2018
95067	2	1	2	55	2	3	4	2	1	2	0	1	0	0	0	0	0	0	0	0	7.7	367	1	4	4		9.42	10.5	XL	2017-2018
95074	1	1	2	37	2	2	4	2	1	2	0	2	0	0	0		0		0	0	2.8	207	1	1	1			9.4	M	2017-2018
95077	1	1	2	47	1	2	6	2	1	2	2	1	0	0	0	0	0	0	0	0	4.9	233	1	3	1	2.12464	0.65	3.4	M	2017-2018
95080	2	1	2	28	1	3	2	2	2		1	1	0	0	0	0	0	0	0	0	4	365	1	2	4		0.85	19.5	M	2017-2018
95083	2	1	1	37	1	3	3	2	1	2	0	1	1	0	0	0	0	0	0	0	6.1	344	1	4	4	9.887044444	9.97	3.1	XL	2017-2018
95088	2	1	1	50	2	3	1	2	1	2	0	1	0	0	0	0	0	0	0	0	6.3	305	1	4	4	5.99456	0.84	8.1	M	2017-2018
95089	1	1	2	31	2	3	4	1	1	2	2	2	1	1	0	0	0	1	0	0	4.6	230	1	2	1		4.32	40.2	M	2017-2018
95093	2	1	1	51	2	2	1	2	2	1	0	2	0	0	0	0	0	0	0	0	2.5	321	1	1	4		1.33	11.6	XL	2017-2018
95094	2	1	1	37	2	2	2	1	3	1	0	1	0	0	0	0	0	0	0	0	6.1	278	1	4	2		1.07	15.7	M	2017-2018
95103	1	1	2	39	1	2	2	2	1	2	0	1	0	0	0	0	0	0	0	0	5.1	228	1	3	1		0.71	1.6	M	2017-2018
95113	1	1	3	20	2	3	1	2	3	2	0		0	0	0	0	0	0	0	0	4.1	100	1	2	1		2.65	16	M	2017-2018
95114	2	1	1	34	1	3	1	2	1	2	0	1	0	0	0	0	0	0	0	0	5.7	388	1	3	4	9.34528	2.48	5.3	XL	2017-2018
95118	2	1	2	57	1	2	6	2	1	2	0	1	1	0	0	0	0	0	0	0	4.8	324	1	2	4		1.02	6.1	M	2017-2018
95123	1	2	3	50	2	3	2	2	2	2	0	2	0	0	0	0	0	0	0	0	8.4	249	2	4	1		10.14	7.7	M	2017-2018
95124	1	1	3	58	1	1	4	1	3	2	2	2	1	0	0	0	0	1	0	0	5.9	142	1	3	1	0.145471111	9.48	9.1	XL	2017-2018
95128	1	1	3	33	2	3	4	2	1		2	1	0	0	0	0	0	0	0	0	4.6	197	1	2	1	2.364586667	15.95	29.2	M	2017-2018
95134	2	1	1	37	1	2	1	2	1	1	0	1	0	0	0	0	0	0	0	0	5.9	276	1	3	2	3.79552	1.25	10.2	M	2017-2018
95137	2	1	1	53	2	1	3	2	2	2	0	1	0	0	0	1	0	0	0	0	4.7	289	1	2	2		0.83	3.8	M	2017-2018
95140	2	1	1	42	2	2	1	2	1	2	0	2	1	0	0	0	0	0	0	0	5.2	315	1	3	4		1.27	2.8	M	2017-2018
95143	1	1	2	51	2	1	1	2	2	2	1	2	0	0	0	0	0	0	0	0	3.7	220	1	1	1		0.32	3.2	M	2017-2018
95148	2	1	2	56	2	3	4	1	1		0	1	0	1	0	0	0	0	0	0	4.5	386	1	2	4	6.412542222	2.88	16.2	XL	2017-2018
95149	1	1	2	48	2	3	3	2	2	2	0	1	1	0	0	0	0	0	0	0	3	268	1	1	1		13.18	21.7	XL	2017-2018
95152	1	1	2	59	1	2	4	2	2	1	0	2	1	0	0	0	0	0	0	0	6.2	272	1	4	1	2.309333333	0.71	24.9	XL	2017-2018
95157	1	1	3	54	1	2	4	2	1		0	1	0	0	0		0	0	0	0	4.8	251	1	2	1			13.9	M	2017-2018
95165	1	1	2	39	2	2	4	2	2	2	0	1	1	0	0		0	0	0	0	5.6	270	1	3	1			11.7	M	2017-2018
95168	1	2	2	59	2	1	4	2	1	2	0	2	1	1	0	0	0	0	0	0	8.8	257	2	4	1	6.992555556	1.79	5.1	M	2017-2018
95171	1	2	1	41	2	3	3	2	1	2	2	2	0	1	0	0	0	0	0	0	9.7	262	3	4	1	5.885493333	3.09	10.9	XL	2017-2018
95174	2	1	3	25	2	2	7	2	1	2	2	2	0	0	0	1	0	0	0	0	5.1	294	1	3	3		17.11	158	M	2017-2018
95177	1	2	1	57	2	1	6	2	3	1	0	1	0	0	0		0		0	0	9.3	134	2	4	1			1.4	XL	2017-2018
95179	1	1	1	31	2	3	3	2	1	1	0	2	0	0	0	0	0	0	0	0	3.6	234	1	1	1		10.04	7.7	XL	2017-2018
95181	1	1	2	39	1	1	3	2	1	2	1	2	0	0	0	1	0	0	0	0	5.3	163	1	3	1		0.66	37.7	M	2017-2018
95182	2	1	1	56	1	3	2	2	1	2	0	1	1	0	0	0	0	0	0	0	4.9	327	1	3	4		2.81	30.6	XL	2017-2018
95186	2	1	1	28	2	2	6	2	1	2	0	1	0	0	0	0	0	0	0	0	5.3	287	1	3	2		2.35	0.7	M	2017-2018
95190	1	1	2	28	2	1	1	2	3	2	1	1	0	0	0	0	0	0	0	0	4.5	250	1	2	1	0.566164444	2	21	M	2017-2018
95191	1	1	1	54	2	3	1	1	2	1	0	1	1	1	0	0	0	0	0	0	3.2	202	1	1	1		5.54	5.2	XL	2017-2018
95197	2	1	3	34	1	3	3	2	1	2	2	2	1	0	0	0	0	0	0	0	2.7	347	1	1	4		3.36	14.2	XL	2017-2018
95202	1	1	1	23	2	2	3	2	3	2	0	1	0	0	0	0	0	0	0	0	5.4	224	1	3	1		0.98	1.2	M	2017-2018
95203	1	1	3	54	1	2	4	2	2	2	1	2	1	1	0	1	0	0	0	0	3.3	169	1	1	1	2.511888889	5.32	8.2	M	2017-2018
95206	1	1	1	47	1	1	4	2	1	2	0	1	0	1	0	0	0	1	0	0	3.6	168	1	1	1	1.349631111	0.99	6.1	M	2017-2018
95210	1	1	1	44	2	2	3	2	1	2	0	2	0	1	0	0	0	0	0	0	4.1	204	1	2	1	3.261382222	3.55	2.4	M	2017-2018
95211	1	1	3	22	2	1	1	2	1	2	0	2	0	0	0	0	0	0	0	0	4.5	203	1	2	1		3.85	1	M	2017-2018
95213	1	1	3	25	1	1	1	1	3	2	1	1	0	0	0	0	0	0	0	0	4.8	216	1	2	1	1.165333333	0.5	17.6	M	2017-2018
95215	1	1	3	52	2	3	3	2	2	1	2	2	0	1	0	1	0	0	0	0	6.5	273	1	4	1		3.79	14.2	XL	2017-2018
95216	2	1	1	50	1	2	6	2	1	2	2	1	1	0	0	0	0	0	0	0	6.3	307	1	4	4	2.245333333	0.42	14.8	M	2017-2018
95221	1	1	2	35	2	1	7	2	2	1	2	2	0	0	0	0	0	0	0	0	4.2	188	1	2	1		1.02	3.9	M	2017-2018
95227	2	1	1	22	1	2	6	2	3	2	0	1	0	0	0	0	0	0	0	0	4.3	274	1	2	2		0.51	1.6	M	2017-2018
95228	1	1	1	46	1	2	3	2	1	2	0	1	1	0	0	0	0	0	0	0	3.8	211	1	1	1		1.63	3.5	M	2017-2018
95231	2	1	3	32	1	2	7	1	3	2	2	1	1	0	0	0	0	0	0	0	6.2	277	1	4	2		0.43	1.7	M	2017-2018
95233	2	1	3	21	2	3	1	2	3	2	0	2	0	1	0	0	0	0	0	0	4.3	375	1	2	4	16.11306667	2.86	13.7	XL	2017-2018
95237	1	1	3	29	1	1	3	2	3	2	0	2	0	0	0	0	0	0	0	0	4.8	180	1	2	1		0.82	4.1	M	2017-2018
95239	2	1	2	23	2	3	1	2	1	1	0	1	0	1	0	1	0	0	0	0	5.7	277	1	3	2	4.47848	2.65	39.2	M	2017-2018
95242	1	1	2	58	2	2	4	2	1	2	0	1	1	0	0	0	0	0	0	0	5	257	1	3	1		2.21	10.9	M	2017-2018
95244	2	1	2	48	2	2	4	2	3	2	0	2	1	1	0	0	0	0	0	0	5.8	359	1	3	4		9.4	6.2	M	2017-2018
95251	2	1	1	38	2	3	3	1	1	2	0	1	0	0	0		0	0	0	0	6.6	325	1	4	4		4.93	5.5	XL	2017-2018
95255	1	1	3	24	2	2	3	2	3	2	0	2	0	0	0	0	0	0	0	0	5.5	199	1	3	1		0.57	0.9	M	2017-2018
95257	2	1	1	39	2	2	4	2	1	2	0	1	0	0	0	0	0	0	0	0	6	279	1	4	2	1.335555556	4.97	4.2	M	2017-2018
95260	1	1	1	26	1	1	3	2	3	2	0	1	0	0	0	0	0	0	0	0	3.4	199	1	1	1		0.51	0.6	M	2017-2018
95262	1	1	3	24	2	2	7	2	2	1	0	2	0	0	0	1	0	0	0	0	5.5	203	1	3	1	5.477608889	1.87	68.7	M	2017-2018
95265	2	1	1	46	2		1	2	2	2	0	1	1	1	0	1	0	0	0	0	5.4	277	1	3	2	8.1456	1.23	37.8	M	2017-2018
95266	1	1	1	58	2	3	3	2	1	2	0	2	0	0	1	0	0	0	0	0	6.8	241	1	4	1		3.13	3.1	M	2017-2018
95274	1	1	2	48	2	3	3	1	1	2	1	2	1	1	0	0	0	0	0	0	6.5	266	1	4	1	13.99223111	5.61	6.2	XL	2017-2018
95275	1	1	1	41	2	1	7	2	1	2	0	1	0	0	0	0	0	0	0	0	3.6	178	1	1	1	1.227324444	1.17	3	M	2017-2018
95276	1	1	3	33	1	3	3	2	1	2	1	1	0	1	0	0	0	0	0	0	4.9	262	1	3	1	2.2794	0.73	9.1	M	2017-2018
95278	2	1	1	43	2	3	2	1	1	2	0	2	0	1	0	0	0	0	0	0	6.8	335	1	4	4	18.879	4.21	25.2	M	2017-2018
95280	1	1	3	42	2	3	3	2	3		2	2	0	0	0	0	0	0	0	0	5.4	239	1	3	1		1.65	8.1	M	2017-2018
95284	2	1	1	41	2	3	2	2	1	1	0	2	0	1	0	0	0	0	0	0	5.8	282	1	3	2	5.961955556	3.98	8.4	M	2017-2018
95287	1	1	1	56	2	1	6	2	1	2	0	1	0	0	0	0	0	1	0	0	4.6	215	1	2	1		0.53	3.5	M	2017-2018
95288	1	1	1	34	1	2	3	2	3	2	0		0	0	0	0	0	0	0	0	6.1	239	1	4	1		1.88	11	M	2017-2018
95289	1	1	1	56	2	3	1	2	2	2	0		1	0	0	0	0	0	0	0	4.9	249	1	3	1	2.627777778	49.33	18.1	M	2017-2018
95296	2	1	2	40	1	2	6	2	1	2	0	1	0	0	0	0	0	0	0	0	6.2	352	1	4	4	4.00488	0.65	12.6	M	2017-2018
95302	1	1	1	45	2	2	1	1	1	2	0	1	1	0	0	0	0	0	0	0	4.5	248	1	2	1	4.136426667	2.45	16.7	M	2017-2018
95312	1	1	1	25	1	2	6	2	3	2	0	1	0	0	0	0	0	0	0	0	6.9	213	1	4	1	1.627022222	4.27	1.1	M	2017-2018
95313	1	1	1	54	2	1	3	2	1	2	0	2	0	0	0	0	0	0	0	0	5.7	240	1	3	1	1.048888889	0.33	1	M	2017-2018
95316	2	1	2	43	1	3	3	2	1	2	1	1	1	0	0	1	0	0	0	0	6.7	351	1	4	4		5.74	682	XL	2017-2018
95319	2	1	1	55	2	2	1	1	1	2	0	1	0	0	0	0	0	0	0	0	4.9	306	1	3	4		1.36	10.1	M	2017-2018
95323	1	1	1	21	1	1	6	2	3	2	0	1	0	0	0	0	0	0	0	0	4.5	177	1	2	1		0.27	4.7	M	2017-2018
95329	1	1	1	47	1	1	6	2	1	2	0	1	0	0	0	0	0	0	0	0	3.9	218	1	1	1		0.93	9.6	M	2017-2018
95342	1	1	1	31	2	1	3	2	3	1	0	1	0	0	0	0	0	0	0	0	5.7	212	1	3	1	1.381911111	2.96	7.3	M	2017-2018
95348	2	1	1	39	2	3	2	2	2	2	0	2	0	1	0	0	0	0	0	0	5.6	330	1	3	4	7.523413333	6.43	3.5	M	2017-2018
95351	2	1	1	25	2	3	6	2	3	2	0	1	1	0	0	0	0	0	0	0	6.6	339	1	4	4		5.35	2.1	M	2017-2018
95352	2	1	2	50	2	1	3	1	2	2	1	1	0	0	0	0	0	0	0	0	3.7	278	1	1	2		0.68	6.2	M	2017-2018
95353	2	1	1	39	2	3	1	2	3	1	2	2	0	1	0	0	0	0	0	0	6.4	295	1	4	3	2.035733333	7.9	21.9	M	2017-2018
95357	2	2	1	56	2	3	4	2	2	1	1		1	0	0	1	0	0	0	0	11.4	305	3	4	4		3.18	1.8	XL	2017-2018
95362	1	1	1	42	2	2	1	1	1	2	0	1	0	0	0	0	0	0	0	0	3.2	215	1	1	1		0.89	3.6	M	2017-2018
95364	1	1	1	41	1	3	6	2	1	2	0	1	1	0	0		0		0	0	3.8	250	1	1	1				M	2017-2018
95366	2	1	1	44	2	3	1	2	1	2	0	1	0	0	0	0	0	1	0	0	5	325	1	3	4	3.996373333	14.82	22.9	XL	2017-2018
95367	1	1	1	55	2	3	1	2	1	2	0	1	0	0	0	0	0	0	0	0	4.5	266	1	2	1		29.99	3	XL	2017-2018
95374	1	1	3	27	1	1	1	1	1	2	2		0	0	0	0	0	0	0	0	3.8	142	1	1	1	0.396746667	0.53	11.6	M	2017-2018
95375	1	1	2	56	1	2	7	2	1	2	0	1	1	0	0	0	0	0	0	0	4.9	246	1	3	1		0.65	2.3	M	2017-2018
95379	1	1	1	59	1	1	4	1	1		2	2	1	0	0		0		0	0	5.2	186	1	3	1			6.5	M	2017-2018
95385	1	1	1	28	2	1	6	2	2	2	0	1	0	0	0	0	0	1	0	0	3.8	211	1	1	1		6.65	1.3	M	2017-2018
95389	2	1	1	20	1	2	3	2	3		0	1	0	0	0	1	0	0	0	0	6.1	297	1	4	3		0.72	37	M	2017-2018
95391	1	1	1	44	2	2	1	1	3	1	0	2	0	1	0	0	0	0	0	0	3.5	265	1	1	1	3.127617778	2.62	4.5	M	2017-2018
95392	1	1	2	21	1	3	3	2	3		0	2	0	0	0	0	0	0	0	0	4.5	221	1	2	1		2.08	12.6	XL	2017-2018
95393	1	1	1	28	2	3	6	2	1	2	0	2	0	0	0	0	0	0	0	0	3.1	264	1	1	1	6.6	15.23	9.8	XL	2017-2018
95394	2	1	1	47	1	2	1	1	1	2	2	2	0	1	0	0	0	0	0	0	4.1	281	1	2	2	1.4664	2.44	5.9	XL	2017-2018
95405	2	2	1	53	1	2	6	2	1	2	0		1	0	0	0	0	1	0	0	11.9	298	3	4	3		2.99	0.6	M	2017-2018
95413	2	2	1	51	2	2	3	2	2	2	0	2	0	0	0	1	0	1	0	0	14.3	297	4	4	3		1.97	27.4	M	2017-2018
95414	2	1	1	27	1	2	1	1	1	1	0		0	0	0	0	0	0	0	0	6.5	308	1	4	4		0.64	3.7	M	2017-2018
95415	1	1	2	36	2	1	3	2	1	2	0	1	0	0	0	0	0	0	0	0	3.6	165	1	1	1		0.56	1.1	M	2017-2018
95416	1	1	1	36	2	1	6	2	1	2	0	1	0	0	0	0	0	0	0	0	5.5	136	1	3	1	0.352088889	0.96	4.2	M	2017-2018
95418	1	1	2	59	1	2	4	2	1	2	0		1	0	0	0	0	0	0	0	4.3	229	1	2	1	1.841155556	3.08	8.2	M	2017-2018
95422	1	1	2	39	2	3	3	2	1	2	1	2	0	0	0	0	0	0	0	0	2.4	230	1	1	1	2.460453333	1.31	2.1	M	2017-2018
95423	1	1	1	33	2	2	6	2	1	2	0	1	0	0	0	0	0	1	0	0	5.5	273	1	3	1	3.350946667	0.72	3.3	M	2017-2018
95424	1	1	2	40	1	3	3	2	1	2	0	2	0	0	0	0	0	0	0	0	7.2	215	1	4	1		1.37	9	XL	2017-2018
95425	1	1	2	22	1	1	1	1	1	1	2	2	0	0	0	0	0	0	0	0	5.9	213	1	3	1		0.41	27.9	M	2017-2018
95436	1	1	1	43	2	1	1	2	1	2	0	2	0	0	0	0	0	0	0	0	3	253	1	1	1	1.602533333	0.95	1.9	M	2017-2018
95437	2	1	1	23	1	2	6	2	3	2	0	1	0	0	0	0	0	0	0	0	3.3	342	1	1	4	2.284124444	0.97	1.3	XL	2017-2018
95444	1	1	1	37	2	2	3	1	1	1	2		0	0	0	0	0	0	0	0	4.6	204	1	2	1		0.31	2.4	M	2017-2018
95446	2	1	1	42	1	2	1	2	3	2	1		0	0	0	0	0	0	0	0	4.4	310	1	2	4		1.75	15.5	XL	2017-2018
95449	2	1	2	55	1	3	2	1	1	2	0	2	1	0	0	0	0	0	0	0	5.9	303	1	3	4	5.9496	6.5	2.2	M	2017-2018
95450	1	1	3	38	1	1	4	2	1	1	0	2	1	0	0	0	0	0	0	0	5.3	237	1	3	1	0.757266667	1.58	3.1	M	2017-2018
95452	2	2	2	38	1	3	3	2	1	2	2	1	1	0	0	1	0	0	0	0	9.8	400	3	4	4		3.64	14.6	XL	2017-2018
95453	2	1	1	39	1	2	1	1	1	2	0	2	1	0	0	0	0	0	0	0	7.1	313	1	4	4		2.08	5	M	2017-2018
95455	2	1	1	47	1	3	2	1	3	2	1	2	0	1	0	0	0	0	0	0	5.5	329	1	3	4	2.491377778	1.81	1.6	M	2017-2018
95465	1	1	1	56	2	3	1	1	1	2	0	1	1	0	0	0	0	0	0	0	3.8	264	1	1	1	2.66112	1.79	3.3	XL	2017-2018
95466	2	1	1	52	1	3	3	2	1	2	0	1	0	0	0	0	0	0	0	0	6.3	311	1	4	4		1.07	23.2	M	2017-2018
95469	1	1	2	28	1	1	3	2	3	2	1	1	0	0	0	0	0	0	0	0	8.1	248	1	4	1	0.860866667	0.28	2.7	M	2017-2018
95472	1	1	3	34	1	2	3	2	3	2	0	1	1	0	0	0	0	0	0	0	4.9	230	1	3	1	1.672435556	1.62	11.9	M	2017-2018
95473	1	1	3	36	1	1	3	1	1	2	2		0	0	0	0	0	0	0	0	6.4	198	1	4	1	0.652408889	0.71	1.3	M	2017-2018
95474	2	1	1	34	2	3	4	2	2	1	0	2	0	0	0	0	0	1	0	0	4.8	275	1	2	2	1.949884444	3.5	11.9	XL	2017-2018
95479	1	1	2	57	2	1	3	2	1	2	1	2	0	0	0	0	0	0	0	0	6.2	155	1	4	1	0.5928	0.66	5.3	M	2017-2018
95486	1	1	1	36	2	2	4	2	1	2	0		1	0	0	1	0	0	0	0	3.2	217	1	1	1	12.54264	0.55	44.6	M	2017-2018
95493	1	1	3	25	1	3	3	2	1	2	1	1	0	0	0	0	0	0	0	0	7.4	242	1	4	1		0.95	7	M	2017-2018
95499	1	1	1	52	1	3	4	2	2		2	1	1	0	0	0	0	0	0	0	5.3	265	1	3	1		2.39	13.5	M	2017-2018
95501	1	1	2	25	2	3	3	2	2	1	2	2	0	0	0	0	0	0	0	0	3.6	244	1	1	1		6.97	16.4	XL	2017-2018
95503	2	1	2	52	1	3	1	2	2	2	0	1	1	0	1	0	0	0	0	0	6.4	391	1	4	4		2.23	2.2	XL	2017-2018
95505	1	1	2	29	1	1	3	2	1	2	2	2	1	0	0	0	0	0	0	0	5.2	206	1	3	1	0.690666667	11	7.7	M	2017-2018
95506	2	1	2	48	1	2	6	2	1	2	2	2	0	1	0	0	0	0	0	0	5	373	1	3	4	1.195511111	0.23	16.6	M	2017-2018
95509	2	1	1	51	2	2	3	2	1	2	0		1	0	0	0	0	0	0	0	3.5	275	1	1	2	2.982026667	1.54	16.4	M	2017-2018
95510	2	1	2	51	2	1	6	2	1	2	0	2	1	0	0	0	0	0	0	0	5.4	274	1	3	2	1.202222222	4.6	7.2	M	2017-2018
95514	2	1	1	35	1	2	1	2	1	2	0	2	0	0	0	0	0	0	0	0	5.8	274	1	3	2	2.061333333	1.13	10	M	2017-2018
95519	1	1	2	53	2	3	3	2	3	2	0	2	1	1	0	1	0	0	0	0	5.9	246	1	3	1	3.468764444	7.85	51.1	M	2017-2018
95522	1	1	3	22	2	2	3	2	3	1	0	2	0	0	0	0	0	0	0	0	4.3	247	1	2	1		1.03	18.4	M	2017-2018
95531	1	1	2	58	1	3	3	2	2	2	1	2	1	0	0	0	0	0	0	0	5.3	237	1	3	1	4.008448889	1.03	4.6	M	2017-2018
95535	2	2	2	46	1	3	7	2	2	2	2	1	0	0	0	0	0	0	0	0	9	382	2	4	4		5.86	7.6	XL	2017-2018
95537	2	1	1	48	1	2	6	2	1	2	0		1	0	0	0	0	0	0	0	6.9	338	1	4	4		2.05	9.9	M	2017-2018
95542	1	1	3	56	2	2	4	2	1	2	2	2	1	0	0	0	0	0	0	0	4.6	228	1	2	1		0.76	0.8	M	2017-2018
95543	1	1	1	28	2	1	6	2	1	2	0	1	0	0	0	0	0	0	0	0	2.3	234	1	1	1		0.91	6.7	M	2017-2018
95544	2	1	2	29	1	3	3	2	1	2	1	2	1	0	0	0	0	0	0	0	5.5	356	1	3	4		4.06	24.6	XL	2017-2018
95547	1	2	3	57	1	1	7	2	2	2	2	1	1	1	0	1	0	0	0	0	17.2	224	4	4	1	0.803342222	1.42	212	XL	2017-2018
95548	1	1	3	28	1	1	3	2	3	1	2	2	0	0	0	0	0	0	0	0	3.8	237	1	1	1		0.41	2.1	M	2017-2018
95549	2	2	1	53	2	3	1	2	1	2	0	2	0	1	0	0	0	0	0	0	10	337	3	4	4		7.69	20.2	XL	2017-2018
95551	1	1	1	57	2	2	1	1	2		0	1	0	0	0	0	0	0	0	0	4.9	230	1	3	1	2.059933333	2.29	0.7	M	2017-2018
95556	1	1	3	41	1	2	2	2	2	2	2	1	0	0	0	0	0	0	1	0	5	247	1	3	1		1.33	0.9	M	2017-2018
95559	2	1	2	42	2	2	3	2	2	1	2	2	0	0	0	0	0	0	0	0	3.9	294	1	1	3		2.03	10.5	M	2017-2018
95563	1	1	3	46	2	1	3	2	1	2	1	2	1	0	0	1	0	0	0	0	2.7	240	1	1	1		4.4	10.7	M	2017-2018
95569	1	1	2	23	2	3	4	2	3	2	0	2	0	0	0	0	0	1	0	0	5.3	234	1	3	1		4.43	3.2	M	2017-2018
95571	1	1	2	54	2	2	3	2	1		2		1	1	0	0	0	0	0	0	5.2	249	1	3	1	4.466666667	36.92	13.6	M	2017-2018
95573	1	2	2	23	1	3	3	2	3	2	1		0	0	0	0	0	0	0	0	13.7	210	4	4	1		2.82	13.3	M	2017-2018
95574	2	1	2	36	2	3	3	2	2	2	2	2	0	0	0	0	0	0	0	0	3.5	305	1	1	4		0.85	7.1	XL	2017-2018
95586	1	1	1	26	2	1	4	2	3	1	0	1	0	0	0	0	0	1	0	0	5.8	272	1	3	1		0.71	20.1	M	2017-2018
95594	2	1	1	50	1	3	6	2	1		0	1	0	1	0	0	0	0	0	0	5.8	350	1	3	4	1.04468	3.15	9.3	M	2017-2018
95598	1	1	3	22	1	2	2	2	1	2	0	2	0	0	0	0	0	0	0	0	3.8	240	1	1	1		4.68	13.9	M	2017-2018
95599	1	1	2	47	1	3	3	2	2	2	1		0	0	0	0	0	0	0	0	4.6	229	1	2	1	1.419444444	1.32	1.7	M	2017-2018
95602	2	1	3	21	1	3	1	2	1	2	1	2	0	0	0	0	0	0	0	0	2.9	297	1	1	3	3.496106667	2.38	4.6	XL	2017-2018
95607	1	1	3	42	1	1	3	1	1	2	2		0	0	0	0	0	0	0	0	6.1	221	1	4	1		5.04	12.1	M	2017-2018
95609	2	1	2	22	2	3	3	2	3	2	0	2	0	0	0	0	0	0	0	0	5.7	276	1	3	2		17.61	6.1	M	2017-2018
95610	1	1	1	41	2	2	2	2	1	2	0	2	0	0	0	0	0	1	0	0	4.4	254	1	2	1		1.89	13.3	M	2017-2018
95611	1	1	3	53	1	1	7	2	2	1	2	2	0	0	0	1	0	0	0	0	4	221	1	2	1	1.2524	3.25	106.8	M	2017-2018
95622	1	1	3	42	2	1	3	1	1	2	2		0	0	0	0	0	0	0	0	4.5	206	1	2	1	0.79076	0.42	24.6	M	2017-2018
95625	1	1	2	43	1	1	6	2	1	2	1	1	0	1	0	0	0	0	1	0	4.4	235	1	2	1	1.406657778	0.8	2.9	M	2017-2018
95636	2	1	1	51	2	2	2	2	1	2	0	1	0	0	0	0	0	0	0	0	4.2	309	1	2	4		1.32	3.9	M	2017-2018
95639	1	1	1	31	1	2	1	2	1	2	0	1	0	0	0	0	0	0	0	0	2.8	190	1	1	1		6.43	1	M	2017-2018
95643	1	1	2	20	1	1	3	2	3	2	0	1	0	0	0	0	0	0	0	0	3.8	155	1	1	1		2.52	7.2	M	2017-2018
95649	2	1	2	48	1	3	4	2	1	2	2	1	1	1	0	0	0	0	0	0	7.3	335	1	4	4		0.84	48.4	M	2017-2018
95652	1	1	1	44	2	1	1	2	1	2	0	2	0	0	0	0	0	0	0	0	3.1	234	1	1	1	0.953888889	3.87	2.8	M	2017-2018
95655	2	1	1	22	1	3	3	2	3	2	0	1	0	0	0	0	0	0	0	0	4.5	292	1	2	3	5.88676	1.66	5.3	XL	2017-2018
95657	1	1	2	31	1	1	3	2	1	2	0	1	0	0	0	0	0	0	0	0	5.3	211	1	3	1		0.63	12.6	M	2017-2018
95658	1	1	2	29	1	2	3	2	1	2	0	2	0	0	0	0	0	0	0	0	5.4	220	1	3	1	0.64032	10.56	6.4	M	2017-2018
95659	1	1	3	46	1	2	4	2	3	1	1	1	0	0	0		0	0	0	0	3.8	217	1	1	1			8.4	M	2017-2018
95662	1	1	2	44	2	2	3	2	3	2	1	1	0	0	0	0	0	0	0	0	3.1	223	1	1	1		3.86	0.6	M	2017-2018
95663	2	1	2	43	1	2	1	1	1	2	2	2	0	0	0	0	0	0	0	0	4.7	347	1	2	4		3.66	6.3	M	2017-2018
95664	1	1	2	47	1	2	3	2	1	2	2	1	0	0	0	0	0	0	0	1	7	266	1	4	1	1.329528889	3	9.2	M	2017-2018
95665	2	1	2	23	1	2	3	2	3	2	0	1	0	0	0	0	0	0	0	0	4	297	1	2	3	3.578911111	1.57	6.3	M	2017-2018
95666	2	2	1	33	1	3	3	2	3	2	0	1	0	0	0	0	0	0	0	0	13.7	343	4	4	4		0.77	10.1	XL	2017-2018
95669	1	1	2	56	2	2	3	2	1	2	1	2	1	0	0	0	0	0	0	0	3.7	227	1	1	1		0.79	1.4	M	2017-2018
95674	2	1	1	49	1	2	4	2	2	2	0	1	1	1	0	0	0	0	0	0	3.8	318	1	1	4	5.673626667	2.18	37.3	XL	2017-2018
95676	2	1	1	53	1	3	2	2	2	2	0	2	0	0	0	0	0	0	0	0	4.1	299	1	2	3		1.44	4.2	M	2017-2018
95678	1	1	1	34	1	2	4	2	2	2	0	2	0	0	0	0	0	0	0	0	7.4	252	1	4	1		1.87	4.3	M	2017-2018
95680	1	1	2	45	2	3	3	2	1	2	0		1	0	0	0	0	0	0	0	4.2	251	1	2	1		6.9	8.9	M	2017-2018
95684	1	1	2	30	1	2	3	2	1	2	0	1	0	0	0	0	0	0	0	0	3.8	213	1	1	1		0.79	2	M	2017-2018
95685	2	1	2	30	1	3	3	2	1	1	1	1	0	0	0	0	0	0	0	0	6.8	375	1	4	4	11.45789333	8.61	8.8	XL	2017-2018
95690	2	1	1	54	1	2	6	2	1	2	2	1	0	1	0	0	0	0	0	0	3.6	392	1	1	4	2.937386667	0.74	6.8	XL	2017-2018
95694	1	1	1	50	2	2	6	2	1	2	0	1	0	0	0	0	0	0	0	0	3.9	228	1	1	1		0.32	9.6	M	2017-2018
95696	1	1	3	26	1	1	4	2	2	1	0	1	0	0	0		0		0	0	6.4	220	1	4	1			25.4	M	2017-2018
95699	1	1	3	22	2	2	4	2	3	2	0	2	0	0	0	0	0	0	0	0	5.9	175	1	3	1	0.279066667	0.49	1.6	M	2017-2018
95700	2	1	1	59	2	3	2	1	1		0	1	0	1	0	1	0	0	0	0	7	295	1	4	3		4.3	18.6	M	2017-2018
95708	2	1	2	52	1	3	3	1	1	2	1	2	0	0	0	0	0	0	0	0	4.5	314	1	2	4	1.068368889	4.69	6.8	M	2017-2018
95711	2	1	1	54	1	2	1	1	2	2	0		0	0	0	0	0	0	0	0	7	309	1	4	4		2.27	1.8	M	2017-2018
95716	1	1	1	38	2	2	2	1	1		0	1	0	1	0	0	0	0	0	0	4.8	214	1	2	1	3.277937778	1.97	0.3	M	2017-2018
95719	2	1	2	22	1	1	3	2	1	2	1	1	0	0	0	0	0	0	0	0	6.2	303	1	4	4	0.947768889	0.27	6.5	M	2017-2018
95720	1	1	2	59	2	1	3	2	1	2	1	2	0	0	1	0	0	0	0	0	3.1	232	1	1	1	1.243422222	0.49	4	M	2017-2018
95722	2	1	1	38	1	3	1	1	1		1	1	0	0	0	1	0	0	0	0	5.9	311	1	3	4		0.85	131.8	M	2017-2018
95726	1	1	1	32	2	1	4	2	1	1	0	1	0	0	0	1	0	0	0	0	2.7	194	1	1	1	2.08692	1.7	13.9	M	2017-2018
95727	2	1	1	52	1	2	3	2	3	2	0	1	1	0	1	0	0	0	0	0	5.1	293	1	3	3		0.46	12	M	2017-2018
95733	1	1	3	22	1	1	1	2	3	2	0	2	0	0	0		0		0	0	4.7	188	1	2	1			21.1	M	2017-2018
95736	2	1	2	58	1	1	3	2	1	1	2	2	0	0	1	0	1	0	0	0	4.6	278	1	2	2	1.110471111	0.93	10	M	2017-2018
95743	1	1	1	58	2		1	1	1		1		0	0	0	0	0	0	0	0	4.3	240	1	2	1	1.141177778	0.99	10.9	M	2017-2018
95744	1	1	1	57	2	2	6	2	1	2	0	1	0	0	0	0	0	0	0	0	3.5	211	1	1	1	1.53912	2.02	1.3	M	2017-2018
95748	1	1	1	43	1	2	4	2	1	2	0	1	0	0	0	0	0	0	0	0	4.2	182	1	2	1	3.82976	1.37	12.1	XL	2017-2018
95754	2	2	2	33	1	3	3	2	1	1	0	1	0	0	0	0	0	0	0	0	8.7	364	2	4	4		1.25	8	XL	2017-2018
95756	1	1	3	26	1	1	3	2	3		2	1	0	0	0	0	0	0	0	0	5.8	214	1	3	1	1.64208	0.45	6.9	M	2017-2018
95761	1	1	1	51	1	1	2	2	2	2	0		0	0	0	0	0	0	0	0	4.4	205	1	2	1	1.52856	0.45	8.5	M	2017-2018
95762	2	1	1	32	1	2	4	2	1	1	0	1	0	0	0	0	0	0	0	0	4.5	279	1	2	2	3.251004444	0.47	7.5	M	2017-2018
95765	2	1	1	51	1	2	1	1	3	1	1	2	1	1	0	0	0	0	0	0	6.7	288	1	4	2	2.42228	1.64	9.1	M	2017-2018
95768	1	1	3	23	1	2	2	2	3	2	1	2	1	0	0	0	0	0	0	0	5.3	184	1	3	1	1.523977778	1.04	3.5	M	2017-2018
95785	1	1	3	51	1	1	3	2	1	1	2	2	1	0	0	1	0	0	0	0	6	192	1	4	1	1.721315556	0.84	17.5	XL	2017-2018
95787	2	1	1	27	1	3	1	1	1		0	2	0	0	0	0	0	0	0	0	5.2	355	1	3	4		3.84	2.5	XL	2017-2018
95788	1	1	2	28	2	2	3	2	1	2	0	2	0	0	0	0	0	0	0	0	4.3	190	1	2	1		1.9	1	M	2017-2018
95789	2	1	2	48	2	2	3	2	1	2	1	1	0	0	0	0	0	0	0	0	5.4	285	1	3	2		0.87	1	M	2017-2018
95791	1	1	1	33	1	3	2	1	1	1	0		0	0	0	0	0	0	0	0	5.5	252	1	3	1	4.0552	3.24	10.3	M	2017-2018
95792	1	1	1	23	1	2	3	2	3	2	0	1	0	0	0	0	0	0	0	0	6.6	227	1	4	1	4.146364444	2.32	8	M	2017-2018
95793	1	1	1	26	2	1	1	1	3	1	0		0	0	0	0	0	0	0	0	4.2	208	1	2	1	2.02768	0.9	18.6	M	2017-2018
95799	1	1	3	25	2	1	3	2	1	2	1	2	0	0	0	0	0	0	0	0	4.1	166	1	2	1	1.330506667	0.46	37.9	M	2017-2018
95803	2	1	2	38	1	3	3	2	1	2	0	2	1	1	0	0	0	0	0	0	5.6	301	1	3	3	3.56824	1.03	9.4	M	2017-2018
95807	1	1	1	34	2	3	3	2	1	2	0	1	0	0	0	0	0	0	0	0	3.6	255	1	1	1		3.19	1.9	XL	2017-2018
95809	1	2	1	59	2	3	2	1	2	2	1		1	1	0	0	0	0	0	0	75	228	4	4	1	6.830311111	7.51	6.5	M	2017-2018
95811	1	1	2	24	2	1	1	2	1	1	0	2	0	0	0	0	0	0	0	0	3.2	228	1	1	1		0.57	22	M	2017-2018
95814	1	2	2	45	1	3	4	2	3	2	0	1	1	1	0	1	0	1	0	0	8.2	254	2	4	1		6.41	1673	M	2017-2018
95825	1	1	2	45	2	3	3	2	2	2	0	2	0	1	0	0	0	0	0	0	3.5	267	1	1	1		9.51	9.7	XL	2017-2018
95835	2	1	1	48	2	3	2	1	2	1	0	2	0	0	0	1	0	0	0	0	4.3	352	1	2	4		2.57	60.1	M	2017-2018
95836	1	1	1	55	2	3	3	2	2	2	0	1	0	0	0	0	0	0	0	0	7.6	272	1	4	1		0.78	2.1	M	2017-2018
95839	1	1	1	44	1	2	4	2	1	2	0	2	0	0	0	0	0	0	0	0	7.2	262	1	4	1		0.76	9.1	M	2017-2018
95841	2	1	2	27	1	3	1	1	1	2	0	1	0	0	0	0	0	0	0	0	6	297	1	4	3		3.56	7.1	M	2017-2018
95849	1	1	1	40	2	1	2	2	1		0	2	0	0	0	0	0	0	0	0	4	123	1	2	1	1.158386667	1.14	16	M	2017-2018
95850	2	1	2	27	2	3	4	2	3	2	0	1	0	0	0	1	0	1	0	0	4.2	364	1	2	4		3.99	1272	XL	2017-2018
95851	2	1	1	28	1	3	1	2	1	2	0		0	1	0	0	0	0	0	0	4.5	280	1	2	2	3.778995556	3.29	9.5	M	2017-2018
95854	2	1	3	28	1	3	3	2	3	2	2	2	0	0	0	0	0	0	0	0	6	292	1	4	3		1.11	4.6	M	2017-2018
95858	1	1	1	32	1	2	6	2	1	2	0	1	0	0	0	0	0	0	0	0	6	214	1	4	1		2.08	23.4	XL	2017-2018
95860	1	1	3	51	2	1	3	2	2	2	2		0	0	0	1	1	0	0	0	5.6	218	1	3	1		1.33	28.2	M	2017-2018
95865	2	1	2	47	2	3	4	2	1	2	1	1	1	0	1	0	0	1	0	0	5.5	281	1	3	2		5.29	30	M	2017-2018
95867	2	2	3	34	2	3	3	2	3	2	2	2	1	1	0	0	0	0	0	0	10	349	3	4	4	7.0474	5.75	29.1	XL	2017-2018
95870	1	1	2	20	2	3	4	2	3	1	0	2	0	0	0	0	0	0	0	0	3.1	272	1	1	1	1.902217778	15.07	4.4	XL	2017-2018
95883	1	1	2	31	2	3	1	2	3	2	2	2	0	1	0	0	0	0	0	0	6.1	199	1	4	1	11.10390667	13.08	5.6	XL	2017-2018
95896	1	1	2	32	2	1	4	2	3	2	0	1	0	0	0	0	0	1	0	0	6.1	175	1	4	1		0.53	21.9	M	2017-2018
95900	1	1	1	31	1	2	3	2	3	2	0	1	0	0	0	0	0	0	0	0	3.3	243	1	1	1	1.904444444	2.17	3.1	M	2017-2018
95903	1	1	2	21	1	2	1	2	3	2	0	2	0	0	0	0	0	0	0	0	4.6	233	1	2	1	2.5296	0.61	4.7	M	2017-2018
95904	1	1	2	53	2	1	6	2	2	2	0	2	0	0	0	0	0	0	0	0	3.4	230	1	1	1	2.456	0.32	14.2	M	2017-2018
95910	2	1	2	50	1	2	6	2	1	2	2	1	0	0	0	0	0	0	0	0	5.8	316	1	3	4		2.88	16.3	M	2017-2018
95911	1	1	1	38	2	2	1	1	1	2	0		0	0	0	0	0	0	0	0	3.2	186	1	1	1		1.7	17.6	M	2017-2018
95912	1	1	1	50	1	2	3	2	1	2	0	2	0	0	0	0	0	0	0	0	4.8	234	1	2	1		1.9	6.4	M	2017-2018
95914	2	1	1	47	2	3	3	2	1	2	1		1	0	0	0	0	0	0	0	7.8	302	1	4	4		6.43	20.9	XL	2017-2018
95915	2	1	2	57	1	3	3	2	2	2	1	2	1	0	0	0	0	0	0	0	6.6	389	1	4	4	3.674195556	3.37	14	XL	2017-2018
95922	1	1	2	25	1	2	3	2	1	2	1	2	0	0	0	0	0	0	0	0	5.6	216	1	3	1	1.117013333	0.46	15.1	M	2017-2018
95944	2	2	2	54	1	3	6	2	1	2	1	1	1	1	1	1	0	0	0	0	10.5	400	3	4	4		11.56	1023	XL	2017-2018
95950	1	1	2	45	1	1	3	2	2	2	2	2	0	0	0	0	0	0	0	0	4.6	273	1	2	1	0.471048889	2.88	1.6	M	2017-2018
95951	1	1	1	24	1	1	3	2	3	2	0		0	0	0	0	0	0	0	0	4.8	238	1	2	1		3.09	8.1	M	2017-2018
95955	1	1	1	22	2	3	3	2	3	2	0	1	0	0	0	0	0	0	0	0	5.5	248	1	3	1	3.579448889	5.17	6.1	XL	2017-2018
95968	1	1	2	49	2	1	6	2	3	2	1		0	0	0	0	0	0	0	0	3.5	190	1	1	1	0.880977778	13.33	11.1	M	2017-2018
95969	2	1	2	48	1	3	3	2	1	2	0	1	1	0	0	0	0	0	0	0	6.9	383	1	4	4		13.3	4.8	XL	2017-2018
95973	1	1	1	21	2	2	2	1	1	2	0	2	0	0	0	0	0	0	0	0	4.6	218	1	2	1		2.05	15.2	M	2017-2018
95977	2	1	2	26	2	1	4	2	1	1	2	2	0	0	0	0	0	1	0	0	6.8	338	1	4	4	1.962595556	2.13	2.9	M	2017-2018
95978	2	1	1	57	1	1	7	2	1	1	0	1	1	1	0	0	0	0	0	0	6.5	301	1	4	3		12.09	29.2	M	2017-2018
95986	2	1	1	48	1	3	4	2	2		0	2	1	0	0	0	0	0	0	0	6.2	303	1	4	4		3.27	5.6	M	2017-2018
95990	1	1	3	28	2	1	3	2	1	2	1	2	0	0	0	0	0	0	0	0	2.9	202	1	1	1	1.684733333	12.72	1.9	M	2017-2018
95991	2	1	1	43	1	2	6	2	1	2	0	1	0	1	0	0	0	0	1	0	4.9	313	1	3	4	2.434044444	0.11	8.8	M	2017-2018
95996	2	1	1	42	2	3	4	2	1	2	0	1	0	0	0		0		0	0	4.7	330	1	2	4			9.1	XL	2017-2018
95998	2	1	1	29	1	3	1	1	1		0	1	0	0	0	0	0	0	0	0	3.7	370	1	1	4		1.14	4.5	XL	2017-2018
96000	1	1	3	29	1	1	4	2	1	2	2	2	0	0	0	0	0	0	0	0	3.8	225	1	1	1		0.68	24	M	2017-2018
96003	1	1	1	49	2	3	1	1	1	2	0	2	1	0	0	1	0	0	0	0	4.9	232	1	3	1		10.08	466	M	2017-2018
96004	1	1	3	55	1	1	3	2	2		2	1	0	0	0	0	0	0	0	1	4.5	187	1	2	1		0.42	9.5	M	2017-2018
96008	1	1	3	52	1	2	4	2	2	2	1	1	0	0	0	0	0	0	0	0	6	225	1	4	1	1.786044444	0.6	9.2	M	2017-2018
96011	1	1	1	32	2	1	1	2	1	1	0	2	0	0	0	0	0	0	0	0	3.1	240	1	1	1		0.85	8	M	2017-2018
96014	1	1	1	36	2	1	6	2	2	2	0	2	0	0	0	0	0	0	0	0	2.8	236	1	1	1		0.74	2.8	M	2017-2018
96022	2	1	1	56	1	2	1	2	1	2	0	2	0	0	0	0	0	0	0	0	6.2	352	1	4	4		1.53	3.4	M	2017-2018
96025	2	1	3	40	1	2	7	2	1		0	1	1	0	0	1	0	0	0	0	4.3	276	1	2	2		4.15	1367	M	2017-2018
96029	2	1	1	31	1	2	6	2	1	2	1	2	0	0	0	0	0	0	0	0	5.8	341	1	3	4		4.66	2.9	M	2017-2018
96030	2	1	2	59	1	2	4	1	2	2	1	1	0	0	0	0	0	0	0	0	3.8	284	1	1	2		2.63	44.9	XL	2017-2018
96031	1	1	1	24	2	1	2	2	1	2	0	1	0	0	0	0	0	0	0	0	2.8	186	1	1	1	0.831111111	3.76	10.4	M	2017-2018
96034	1	1	3	57	1	2	3	2	1	2	1	1	0	0	0	0	0	0	0	0	5.1	236	1	3	1		0.66	4.1	M	2017-2018
96038	2	1	1	55	2	1	6	2	1	2	0	1	0	1	0	1	0	0	0	0	8	350	1	4	4		1.08	50.8	M	2017-2018
96048	1	1	2	47	1	2	2	1	1	1	2	2	1	0	0	0	0	0	0	0	3.2	159	1	1	1	1.29532	4.71	8.9	M	2017-2018
96050	1	1	1	46	2	3	3	2	1	2	0	2	1	0	0	1	0	0	0	0	5.5	265	1	3	1	2.021333333	3.84	182	M	2017-2018
96056	1	1	2	20	1	1	1	2	3	1	0	1	0	0	0	0	0	0	0	0	6.2	239	1	4	1		1.7	6.8	M	2017-2018
96063	1	1	3	27	2	1	6	2	3	1	2	2	0	0	0	0	0	0	0	0	5.3	158	1	3	1		0.39	2.5	M	2017-2018
96064	1	1	2	49	1	1	6	2	2	2	1	1	0	0	0	0	0	0	0	0	4.7	209	1	2	1	0.9976	0.67	3.8	M	2017-2018
96066	2	2	3	52	1	1	7	2	1	1	2	2	1	0	0	0	0	0	0	0	8.4	305	2	4	4		1.02	3.8	M	2017-2018
96067	2	1	3	42	2	3	3	2	1	2	1	2	0	0	0	0	0	0	0	0	5.1	301	1	3	3		4.14	5.5	XL	2017-2018
96070	1	1	1	45	1	1	6	2	1	2	0	1	0	1	0	0	0	0	0	0	6.1	251	1	4	1		2.14	12	M	2017-2018
96074	1	1	2	34	2	3	3	2	1	2	1	1	0	1	0	0	0	0	0	0	3.3	218	1	1	1	4.306871111	6.51	1.4	XL	2017-2018
96079	2	2	1	52	1	3	1	1	3	1	0		0	1	0	0	0	0	0	0	9.2	329	2	4	4		2.25	9.5	M	2017-2018
96082	2	1	1	37	1	3	3	2	1	2	0	1	0	0	0	0	0	0	0	0	3.6	281	1	1	2	4.21312	0.67	8.9	XL	2017-2018
96084	2	2	3	34	2	3	4	2	3	2	0	1	0	0	0	1	0	0	0	0	18.9	316	4	4	4		7.01	246	XL	2017-2018
96085	1	1	3	25	1	3	3	1	1	1	0	2	0	0	0	0	0	0	0	0	7.9	240	1	4	1	1.329813333	6.17	25.8	M	2017-2018
96088	2	1	3	20	1	1	4	1	3		0	1	0	0	0	0	0	0	0	0	5.6	285	1	3	2	0.804222222	0.6	9.3	M	2017-2018
96091	2	2	1	54	2	3	2	2	3	2	0		0	0	0	0	0	0	0	1	25.5	322	4	4	4		2.43	8.2	M	2017-2018
96092	1	1	3	22	1	1	2	2	3	1	0	2	0	0	0	0	0	0	0	0	6.1	170	1	4	1		1.59	19.8	M	2017-2018
96094	2	1	1	52	2	3	4	2	1		0	1	1	1	0	0	0	0	0	0	5	380	1	3	4		9.67	31.6	XL	2017-2018
96097	1	1	3	58	1	2	3	1	1	1	2	1	1	0	0	0	0	0	0	1	7.1	184	1	4	1	2.251333333	2.99	8	M	2017-2018
96108	2	1	1	47	2	3	1	2	1	2	0	1	1	0	0	0	0	0	0	0	3.6	329	1	1	4		3.73	4.1	XL	2017-2018
96116	1	1	1	54	2	2	3	2	1		0	2	0	0	0	0	0	0	0	0	5.5	270	1	3	1	1.528106667	1.61	10.3	M	2017-2018
96123	1	1	2	35	2	3	1	2	1	2	0	1	0	0	0	0	0	0	0	0	4.9	253	1	3	1		11.24	5.1	XL	2017-2018
96125	1	1	1	28	2	1	3	2	3	2	0	1	0	0	0	1	0	0	0	0	4	173	1	2	1		0.68	92.5	M	2017-2018
96133	2	2	2	32	1	3	4	2	1	2	0	2	1	0	0	0	0	0	0	0	8.8	368	2	4	4	3.637471111	2.26	17.8	XL	2017-2018
96137	2	1	2	48	2	3	3	2	2	1	2	1	1	1	0	0	0	0	0	0	7.6	371	1	4	4		7.34	1.7	M	2017-2018
96139	1	1	2	27	1	1	2	1	1		1		0	0	0	0	0	0	0	0	4	191	1	2	1		0.43	3.6	M	2017-2018
96140	1	1	1	54	1	2	2	1	1		0		0	1	0	1	0	0	0	0	5.3	258	1	3	1	2.155524444	2.22	197.5	M	2017-2018
96143	2	1	1	55	1	3	6	2	1	2	0	1	1	0	0	0	0	0	0	0	5.3	367	1	3	4		1.81	3.9	M	2017-2018
96147	1	1	1	31	1		3	2	3	2	0	1	0	0	1	0	0	0	0	0	4.3	257	1	2	1	1.930666667	0.73	3.8	M	2017-2018
96150	2	1	3	23	1	1	3	2	3	2	0	2	0	0	0	0	0	0	0	0	7.6	368	1	4	4	0.735995556	0.61	3.5	M	2017-2018
96151	2	1	1	57	1	2	3	2	1	2	0		1	1	0	0	0	0	0	0	5.2	279	1	3	2		3.44	11.8	M	2017-2018
96158	2	1	1	26	1	3	4	2	3	2	2	2	0	0	0		0	0	0	0	7.1	289	1	4	2			4.3	XL	2017-2018
96160	1	1	1	58	2	1	1	2	1	2	0	2	0	0	0	0	0	0	0	0	3.5	273	1	1	1	1.474844444	1.38	3.4	M	2017-2018
96175	1	1	2	39	1	3	4	1	1	2	2	2	1	0	0	0	0	0	0	0	3.2	147	1	1	1		2.33	5.6	XL	2017-2018
96186	1	1	1	45	1	3	4	2	1	2	0		0	0	0	0	0	0	0	0	4.6	238	1	2	1	1.987186667	6.94	7.1	XL	2017-2018
96188	2	1	2	55	2	3	4	2	1	2	0	1	1	0	0	0	0	0	0	0	7.6	294	1	4	3		2.45	3.7	M	2017-2018
96189	2	2	2	50	1	3	7	2	1	2	1	1	1	1	0	1	0	0	0	0	33.3	319	4	4	4		4.54	78.8	XL	2017-2018
96190	1	1	1	54	1	1	6	2	1	2	0	1	0	0	0	0	0	0	0	0	3.2	237	1	1	1		0.19	13.2	M	2017-2018
96196	2	1	1	34	2	3	3	1	2	1	0		0	0	0	0	0	0	0	0	8	376	1	4	4	3.292666667	9.59	32.1	XL	2017-2018
96198	1	1	3	29	2	1	4	2	3	1	0	1	0	0	0	0	0	0	0	0	3.2	170	1	1	1	1.30152	0.32	7.6	M	2017-2018
96205	2	1	2	52	1	2	4	2	1	2	0	1	0	1	0	0	0	0	0	0	7.4	276	1	4	2	10.16189778	0.58	13	M	2017-2018
96216	1	1	2	56	2	2	4	2	2	2	0	1	0	0	0	0	0	1	0	0	4	207	1	2	1		3.24	23.5	M	2017-2018
96219	2	1	2	41	2	3	4	2	1	2	0	2	1	0	0	1	0	1	0	0	3.8	293	1	1	3	2.474688889	12.65	7070	XL	2017-2018
96222	1	1	2	40	2	2	3	2	2	1	2		0	0	0	0	0	0	0	0	4.6	247	1	2	1	0.89552	0.88	2.5	M	2017-2018
96224	1	1	1	59	2	1	3	2	1	2	0	1	0	0	0	0	0	0	0	0	5.2	256	1	3	1	1.480097778	0.37	5.1	M	2017-2018
96226	1	1	3	31	1	3	4	2	1	2	2	2	0	0	0	0	0	0	0	0	4	230	1	2	1	2.181333333	0.47	3.5	M	2017-2018
96234	2	1	3	40	1	3	7	2	1	2	0	2	1	0	0	0	0	0	0	0	6.4	332	1	4	4		1.95	15.3	XL	2017-2018
96240	2	1	1	42	2	2	6	2	1	2	0		0	0	0	0	0	0	0	0	5.5	312	1	3	4	4.443804444	2.84	5.6	M	2017-2018
96244	1	1	1	38	2	2	1	1	1	1	0	1	0	0	0	0	0	0	0	0	4	164	1	2	1	2.670871111	2.68	23.2	M	2017-2018
96250	1	1	2	42	1	3	3	2	1	2	1	1	0	0	0	0	0	0	0	0	5.9	221	1	3	1	5.617333333	4.35	5.2	M	2017-2018
96253	1	1	3	47	2	3	3	2	1	2	0	2	0	0	0	0	0	0	0	0	3	168	1	1	1	1.487577778	8.51	1.6	M	2017-2018
96257	1	1	1	32	2	2	1	1	2	2	0	2	0	1	0	0	0	0	0	0	6	270	1	4	1	8.47828	3.76	17.6	M	2017-2018
96270	1	1	1	25	1	2	2	2	1	2	0	1	0	0	0	0	0	0	0	0	3.5	167	1	1	1	1.26464	0.62	2.6	M	2017-2018
96272	1	1	1	29	1	2	6	2	3	2	0	1	1	0	0	0	0	0	0	0	4.7	207	1	2	1		1.17	6.4	M	2017-2018
96275	1	1	1	31	2	2	3	2	1	2	0	2	0	0	0	0	0	0	0	0	3.8	234	1	1	1		0.11	1	M	2017-2018
96276	1	1	2	49	1	3	4	2	2	2	0	1	1	1	0	1	0	0	0	0	4.8	178	1	2	1	10.85075556	2.78	74.3	M	2017-2018
96279	2	1	2	54	2	3	3	2	1	2	2	2	0	1	0	0	0	0	0	0	6.8	322	1	4	4	11.322	14	12.1	XL	2017-2018
96282	2	1	2	49	1	3	3	2	1	2	1	1	1	0	0	0	0	0	0	0	5.5	304	1	3	4		3.11	16.2	XL	2017-2018
96283	2	1	3	46	1	2	3	2	1	2	1	2	0	0	0	0	0	0	0	0	5.4	323	1	3	4	1.019773333	0.85	4.7	M	2017-2018
96291	2	1	2	53	2	3	4	2	2	2	0		0	0	0	0	0	0	0	0	7.1	394	1	4	4	2.620493333	7.91	7.2	XL	2017-2018
96295	1	1	2	31	1	2	3	2	1	1	2	2	1	0	0	0	0	0	0	0	5.6	233	1	3	1		3.57	15.5	M	2017-2018
96297	1	1	2	32	2	2	3	2	1	2	0		0	0	0	0	0	0	0	0	2.9	238	1	1	1	1.118115556	7.15	7.2	M	2017-2018
96299	1	1	2	29	1	1	3	1	1	1	2	2	0	0	0	0	0	1	0	1	6	139	1	4	1		7.87	11.1	M	2017-2018
96301	2	1	1	54	1	2	4	2	2	2	0	2	1	1	0	1	0	0	0	0	5.9	294	1	3	3	6.334355556	10.98	317.5	M	2017-2018
96308	1	1	1	53	1	3	1	1	2	1	1	2	0	1	0	0	0	0	0	0	4.5	247	1	2	1	5.618813333	3.46	56.2	M	2017-2018
96310	2	1	1	54	1	2	6	2	1	2	0	1	1	0	0	0	0	0	0	0	5.7	298	1	3	3		0.85	2.9	M	2017-2018
96320	1	1	1	46	1	3	3	1	1	1	0	1	1	0	0	0	0	0	0	0	3.2	185	1	1	1		3.25	10.1	M	2017-2018
96325	2	1	2	26	2	3	7	2	1	2	1		0	0	0	0	0	0	0	0	4.3	289	1	2	2	2.513333333	2.28	20.7	M	2017-2018
96329	1	1	1	42	2	1	1	1	1	2	0	2	0	0	0	0	0	0	0	0	4.7	213	1	2	1	1.463586667	0.56	5.3	M	2017-2018
96337	2	1	2	20	1	2	1	2	3	2	0	2	0	0	0	0	0	0	0	0	7.2	275	1	4	2		1.67	6.7	M	2017-2018
96340	2	1	2	49	1	3	3	2	1	2	1	1	0	1	0	0	0	0	0	0	5.7	400	1	3	4		7.08	7.5	XL	2017-2018
96344	2	1	3	42	2	3	1	2	3	1	1		0	0	0	0	0	1	0	0	2.6	320	1	1	4		7.35	42	XL	2017-2018
96346	2	2	2	29	1	3	4	2	1	2	0	1	0	0	0	0	0	0	0	0	15.4	355	4	4	4		3.62	20.7	XL	2017-2018
96348	1	1	3	54	1	1	7	1	1	2	2	2	0	0	0	1	0	0	0	0	4.8	164	1	2	1	1.6422	1.04	13.5	M	2017-2018
96355	1	1	2	20	2	1	1	1	3	1	0	2	0	0	0	0	0	0	0	0	4.3	149	1	2	1		0.43	29.2	M	2017-2018
96358	1	1	2	48	2	2	3	2	3	2	2	2	0	0	0	0	0	0	0	0	2.4	266	1	1	1		3.19	24.9	XL	2017-2018
96365	1	1	2	39	2	2	3	2	2		1	2	0	0	0	0	0	0	0	0	4.1	193	1	2	1		9.2	6	M	2017-2018
96367	1	1	2	58	1	2	4	2	1		2		0	0	0	0	0	0	0	0	4.8	197	1	2	1	0.891395556	4.9	4.9	M	2017-2018
96368	1	2	3	31	2	3	7	2	2	2	2	2	0	1	0	0	0	0	0	0	9.9	221	3	4	1	2.173582222	1.08	26.5	XL	2017-2018
96372	1	1	1	50	1	2	6	2	1	2	2	1	0	1	0	0	0	0	0	0	4.2	242	1	2	1		1.99	0.7	M	2017-2018
96373	2	1	3	53	1	3	4	2	3	2	2	2	0	0	0	0	0	0	0	0	4.5	326	1	2	4		7.63	9	XL	2017-2018
96377	1	1	1	52	2	1	6	2	1	2	0	1	0	0	0	0	0	0	0	0	3.3	222	1	1	1	0.68968	0.37	2.1	M	2017-2018
96379	1	1	1	21	2	1	1	2	3	2	0	2	0	0	0	0	0	0	0	0	6.4	261	1	4	1	3.08884	2.75	6.4	M	2017-2018
96380	2	1	3	43	1	3	4	2	1	2	2		0	0	0	0	0	0	0	0	6.5	293	1	4	3		2.02	4.7	M	2017-2018
96382	1	1	2	29	1	1	4	2	1	2	0	2	0	0	0	0	0	0	0	0	5.4	215	1	3	1		0.78	27.9	M	2017-2018
96385	1	1	1	59	2	3	4	2	2		0		0	0	0	0	0	0	0	0	3.2	195	1	1	1		8.24	7.5	M	2017-2018
96390	2	1	2	46	1	2	1	2	1	2	0	1	1	0	0	0	0	0	0	0	4.1	303	1	2	4	1.310008889	1.33	5.5	M	2017-2018
96392	2	1	2	28	2	3	1	2	1	2	0	2	0	0	0	0	0	0	0	0	5.6	297	1	3	3	5.36	16.69	2.9	XL	2017-2018
96396	1	1	1	38	1	2	1	2	1	2	0	2	0	0	0	0	0	0	0	0	4.9	220	1	3	1	3.881484444	0.83	4.6	M	2017-2018
96398	2	1	1	32	1	2	4	2	3	2	0	1	0	0	0	0	0	0	0	0	5.3	276	1	3	2		0.65	4.8	M	2017-2018
96400	2	1	1	32	1	2	3	2	1	2	0	1	0	0	0	0	0	0	0	0	6.5	285	1	4	2		51.48	5.3	M	2017-2018
96403	1	1	1	23	1	1	1	1	1	2	0		0	0	0	0	0	0	0	0	3.9	212	1	1	1	2.083888889	7.16	11.4	M	2017-2018
96408	1	1	2	44	2	3	4	2	2	2	0	2	1	0	0	0	1	1	0	0	6.3	250	1	4	1		34.38	34.1	M	2017-2018
96415	1	2	2	36	1	2	2	2	1	2	1	1	1	0	0	0	0	0	0	0	8.4	196	2	4	1	0.866	1.64	5	M	2017-2018
96416	2	1	1	42	2	1	3	1	2	1	1	2	0	0	0	0	0	0	0	0	6.1	298	1	4	3		1.24	1.7	M	2017-2018
96417	2	1	1	33	2	1	6	2	1	2	0	1	0	0	0	0	0	0	0	0	4.6	279	1	2	2	2.724004444	1.52	12	M	2017-2018
96428	1	1	1	37	2	2	7	2	1	2	0	1	0	0	0	0	0	0	0	0	3.5	198	1	1	1		0.65	1.8	M	2017-2018
96431	2	1	2	47	1	3	1	1	2	2	0	2	1	1	0	0	0	0	0	0	6.1	346	1	4	4		10.76	38.4	M	2017-2018
96432	1	1	2	47	2	1	7	2	1	2	2	1	0	1	0	0	0	0	0	0	4.5	224	1	2	1	4.473773333	1.21	7.5	M	2017-2018
96433	1	1	2	35	2	3	3	2	1	2	1	1	0	0	0	0	0	0	0	0	4.5	213	1	2	1	2.058222222	3.66	4.8	XL	2017-2018
96443	1	1	2	24	2	1	3	2	3		0	2	0	0	0	0	0	0	0	0	5.8	218	1	3	1	2.402	0.54	8.9	M	2017-2018
96448	1	1	1	50	2	2	1	2	1	2	0	1	0	0	0	0	0	0	0	0	7.7	193	1	4	1		0.63	1.3	M	2017-2018
96450	2	1	2	53	2	3	3	2	2	1	0		1	1	1	0	1	0	0	0	8	330	1	4	4	22.16833333	5.75	20.3	M	2017-2018
96452	2	1	1	38	1	2	1	1	1	1	0	2	0	1	0	0	0	0	0	0	4.9	274	1	3	2	1.423986667	0.55	1.6	M	2017-2018
96453	1	1	3	24	2	1	2	1	1	1	1	1	0	0	0	0	0	0	0	0	5.2	227	1	3	1		0.68	4.1	M	2017-2018
96455	2	2	3	34	1	3	3	2	1	2	2	2	0	0	0	0	0	0	0	0	49.6	400	4	4	4		2.38	14.7	XL	2017-2018
96457	2	1	2	58	1	2	1	1	1	2	1		0	0	0	0	0	0	0	0	3.6	307	1	1	4		1.08	9	M	2017-2018
96463	1	1	3	26	1	1	1	1	3	2	2	2	0	0	0	0	0	0	0	0	5.6	190	1	3	1		0.34	11.2	M	2017-2018
96469	1	1	1	42	2	2	1	2	1	2	0	2	0	0	0	0	0	0	0	0	2.8	231	1	1	1		1	11.3	M	2017-2018
96470	2	1	2	47	1	2	3	2	1	2	2	2	0	0	0	0	0	0	0	0	4.3	279	1	2	2		5.89	2.1	M	2017-2018
96474	1	1	1	37	2	1	6	2	2	2	0	1	0	0	0	0	0	0	0	0	3.2	142	1	1	1		0.46	25.4	M	2017-2018
96475	1	1	3	51	1	3	4	2	2	1	2	1	1	1	0	0	0	0	0	0	4.1	236	1	2	1		0.99	12	M	2017-2018
96481	2	1	2	29	1	2	1	2	1	2	0	1	0	0	0	0	0	0	0	0	3.3	294	1	1	3		2.12	10.4	M	2017-2018
96483	1	2	1	49	2	1	4	2	1	2	0	1	1	0	0	0	0	0	0	0	11.6	103	3	4	1		0.48	7.1	XL	2017-2018
96484	1	1	1	27	1	1	1	2	3		0	1	0	0	0	0	0	0	0	0	3.9	215	1	1	1		0.59	10.3	M	2017-2018
96485	1	1	2	21	2	3	3	2	3	1	0	2	0	0	0	0	0	0	0	0	6.6	167	1	4	1		1.41	4.7	M	2017-2018
96489	2	1	1	57	2	3	1	1	1	2	0		1	1	1	0	0	0	0	0	6.7	291	1	4	3	5.544586667	1.72	4.9	XL	2017-2018
96490	2	1	1	39	2	1	6	2	1	2	0	2	0	1	0	0	0	0	0	0	2.8	311	1	1	4		5.6	10.1	M	2017-2018
96495	1	1	3	22	1	1	4	1	3	2	0	1	1	0	0	0	0	0	0	0	7.5	212	1	4	1		0.37	9.5	M	2017-2018
96500	1	1	3	24	1	1	6	2	3		0	2	0	0	0	0	0	0	0	0	5.8	186	1	3	1		0.42	7.3	M	2017-2018
96501	2	2	1	50	1	3	2	1	3	2	2	1	1	1	0	0	0	0	0	0	14.7	337	4	4	4	8.145288889	10.8	45.1	XL	2017-2018
96505	2	1	3	40	2	3	7	2	3	1	2	2	0	0	0	0	0	0	0	0	5.6	336	1	3	4	3.717475556	6.75	2.5	XL	2017-2018
96509	1	1	3	21	1	3	1	2	3		0	1	0	0	0	0	0	0	0	0	4.2	273	1	2	1		1.5	2.2	XL	2017-2018
96510	1	1	2	32	2	2	3	2	2	1	2	2	0	0	0	0	0	0	0	0	3.4	165	1	1	1		1.56	17.8	M	2017-2018
96511	1	1	3	41	1	2	4	2	3	2	0	1	1	0	0	0	0	0	0	0	3.8	208	1	1	1		1.74	29.9	XL	2017-2018
96513	1	1	1	24	1	1	3	2	3	1	0	1	0	0	0	0	0	0	0	0	4.8	163	1	2	1		0.63	2.5	M	2017-2018
96517	2	1	1	54	2	2	3	2	1	1	2		1	0	0	0	0	0	0	0	4.1	283	1	2	2	3.503031111	3.15	23.2	XL	2017-2018
96519	1	1	1	33	2	1	4	2	3	2	0	1	0	0	0	0	0	0	0	0	2.7	238	1	1	1	1.20536	2.68	26.7	M	2017-2018
96522	1	1	2	52	2	1	3	2	1	2	0		0	0	0	0	0	0	0	0	3.3	178	1	1	1		1.09	0.7	M	2017-2018
96523	2	1	3	21	2	3	2	2	3	2	0	1	0	0	0	0	0	0	0	0	5.5	400	1	3	4	5.0554	11.97	3	XL	2017-2018
96532	2	1	1	45	2	3	3	2	1	2	2	1	1	0	0	1	0	0	0	0	4.4	337	1	2	4		7.18	36.4	XL	2017-2018
96534	1	1	3	48	2	1	4	1	3		2	2	1	0	1	0	0	1	0	0	4.3	203	1	2	1		0.72	11.1	M	2017-2018
96543	1	1	2	46	2	1	4	2	1	2	1	1	1	0	0	0	0	0	0	0	6.4	223	1	4	1		2.09	7.9	M	2017-2018
96546	2	1	3	44	1	2	3	2	1	2	1	1	0	0	1		0		0	0	6.1	300	1	4	3			4.2	M	2017-2018
96547	1	1	1	44	2	3	3	2	1	2	0	2	1	1	0	0	0	0	0	0	4.9	238	1	3	1		1.98	5.3	M	2017-2018
96551	2	2	2	36	2	3	7	2	1	2	1	2	1	0	0	1	0	0	0	0	12	279	3	4	2		4.95	1028	XL	2017-2018
96552	1	1	2	43	1	2	4	2	1	2	0		0	0	0	0	0	0	0	0	5.1	211	1	3	1	1.337408889	1.21	22.9	M	2017-2018
96553	1	1	2	58	1	2	6	2	1	2	0	1	1	1	0	0	0	0	0	0	4.5	246	1	2	1	2.739293333	1.44	35.3	M	2017-2018
96554	2	1	3	31	1	3	4	2	3	1	2	1	0	1	0	0	0	0	0	0	5.7	293	1	3	3	8.85324	5.88	32.8	XL	2017-2018
96557	2	1	2	38	1	2	4	2	1	1	2	2	0	0	0	0	0	0	0	0	6.7	304	1	4	4		2.54	1.8	M	2017-2018
96566	1	1	1	23	1	2	3	2	3	1	1	1	0	0	0	0	0	0	0	0	4.5	244	1	2	1	2.862346667	1.03	13.6	M	2017-2018
96573	1	1	3	46	2	2	3	2	1	2	0	2	0	1	0	0	0	0	0	0	6.1	213	1	4	1	1.615755556	1.03	4.2	M	2017-2018
96574	2	1	1	39	2	1	3	2	1	2	0	2	0	0	0	0	0	0	0	0	3.7	303	1	1	4	1.255333333	0.58	1.1	M	2017-2018
96576	2	1	2	56	1	3	3	2	1	1	1		0	1	0	0	0	0	0	0	6.1	332	1	4	4	5.30024	3.63	10.2	M	2017-2018
96578	1	1	2	54	1	3	4	2	1	2	1		1	1	0	0	0	0	0	0	6.6	264	1	4	1		1.39	25.4	M	2017-2018
96580	2	1	3	27	1	3	3	2	1	2	1	2	0	0	0	0	0	0	0	0	5.6	354	1	3	4		1.92	4.9	XL	2017-2018
96582	1	1	2	47	1	2	4	1	3	1	0	2	0	0	0	0	0	0	0	0	6.7	196	1	4	1	3.66696	1.7	2.5	M	2017-2018
96587	2	1	1	30	1	3	4	2	3	2	2	2	1	1	1	0	0	0	0	0	7.8	400	1	4	4	30.74035556	6.43	21.4	XL	2017-2018
96588	1	1	1	40	1	2	6	2	1		0	1	0	0	0	0	0	0	0	0	4.2	242	1	2	1		0.75	5.3	M	2017-2018
96590	2	1	3	27	2	3	1	1	1	1	0	2	1	0	0	0	0	0	0	0	6.4	293	1	4	3	3.433222222	2.08	9	M	2017-2018
96593	1	1	1	30	1	1	3	2	1	2	2	1	1	1	0	0	0	0	0	0	4.5	217	1	2	1	2.282311111	0.63	5	M	2017-2018
96594	2	2	3	39	1	3	3	2	1	2	1	2	0	0	0		0		0	0	12.1	381	3	4	4			11.3	XL	2017-2018
96596	2	1	2	35	1	2	1	2	1	2	2	2	0	0	0	0	0	0	0	0	5.7	303	1	3	4		1.14	8.9	M	2017-2018
96609	1	1	2	36	2	2	4	2	1		0	1	0	0	0	0	0	1	0	0	5.1	244	1	3	1	3.172217778	2.4	9.4	M	2017-2018
96610	1	1	1	34	2	1	6	2	1	1	0	1	0	0	0		0		0	0	2.9	119	1	1	1			7.3	M	2017-2018
96616	2	1	2	51	1	2	6	2	1	2	1		0	0	0	0	0	0	0	0	3.6	277	1	1	2		4.24	7	M	2017-2018
96618	1	2	2	36	2	1	3	1	1	1	2		1	0	0	0	0	0	0	0	16.8	225	4	4	1		0.27	0.7	M	2017-2018
96619	1	1	2	23	2	1	3	2	1	1	2	2	0	0	0	0	0	0	0	0	3.8	168	1	1	1		0.23	17.1	M	2017-2018
96622	2	1	2	40	2	3	4	2	2	2	0	2	0	1	0	0	0	0	0	0	7.8	284	1	4	2	12.46168444	14.73	7.5	XL	2017-2018
96623	2	1	2	53	1	2	1	2	1	2	1		0	0	0	0	0	0	0	0	3.5	288	1	1	2		4.77	4.5	M	2017-2018
96624	2	2	1	36	1	2	6	2	1	2	0		1	1	0	0	0	0	0	0	9	339	2	4	4	3.44064	0.57	3.4	M	2017-2018
96625	1	1	1	26	1	1	6	2	3	2	0	1	0	0	0	0	0	0	0	0	4.2	256	1	2	1		2.94	3.2	M	2017-2018
96626	1	1	1	23	1	1	6	2	3	1	0	1	0	0	0	0	0	0	0	0	4.5	213	1	2	1		0.34	4.6	M	2017-2018
96628	1	1	1	32	1	3	3	2	3	2	0	1	0	0	0	0	0	0	0	0	3.1	217	1	1	1	4.199751111	4.91	8.4	XL	2017-2018
96629	1	1	1	46	2	2	4	2	1	2	0	2	0	0	0	0	0	0	0	0	2.8	246	1	1	1	1.388168889	4.25	4.6	M	2017-2018
96630	2	2	1	41	1	3	2	1	1	1	0	2	1	1	0	1	0	0	0	0	10.4	400	3	4	4	8.356906667	5.43	131.9	M	2017-2018
96631	2	1	2	37	1	3	2	2	1	2	0	1	0	0	0	0	0	0	0	0	3.7	315	1	1	4		2.25	7.3	XL	2017-2018
96634	2	1	1	59	1	1	1	1	1	2	1	1	1	1	0	0	0	0	0	0	3.8	281	1	1	2	1.674497778	0.52	11.8	M	2017-2018
96636	1	1	1	40	2	2	1	2	2	2	0	2	0	0	0	0	0	0	0	0	6.2	253	1	4	1		1.16	4	M	2017-2018
96638	1	1	2	58	1	2	3	2	1	2	2	1	0	1	0	0	0	0	0	1	7.5	201	1	4	1	2.568573333	1.05	15.6	M	2017-2018
96641	1	1	3	35	1	2	7	2	2	2	2	2	0	0	0	0	0	0	0	0	6.5	172	1	4	1	0.508124444	0.76	1.4	M	2017-2018
96646	1	1	1	44	1	2	2	1	1	1	0		0	0	0	1	0	0	0	0	5	237	1	3	1		1.24	251.5	M	2017-2018
96649	2	2	2	51	1	3	4	2	1	2	1	1	1	0	0	1	0	0	0	0	10.2	307	3	4	4		7.22	676.5	XL	2017-2018
96657	2	1	1	26	1	2	6	2	3	2	0	1	0	0	0		0	1	0	0	5.5	280	1	3	2	3.648693333	0.89		XL	2017-2018
96659	2	1	2	58	2	1	3	2	1	2	0	2	1	0	0	0	0	0	0	0	3.4	283	1	1	2	1.815146667	4.01	14.7	M	2017-2018
96661	1	1	3	24	2	1	6	2	1	2	0	2	0	0	0	0	0	0	0	0	3.3	239	1	1	1		0.96	8.7	M	2017-2018
96663	1	1	1	20	2	1	3	2	3	1	0	2	0	0	0	0	0	0	0	0	5.3	185	1	3	1	1.463146667	0.67	1.8	M	2017-2018
96666	2	2	1	52	1	3	1	2	1	2	0	1	1	0	1	1	0	0	0	0	21.6	321	4	4	4			110.3	XL	2017-2018
96669	1	1	1	55	2	1	6	1	1	2	0	1	0	0	0	0	0	0	0	0	6.5	207	1	4	1		0.46	0.9	M	2017-2018
96672	1	1	3	32	1	2	6	2	3	2	1	1	0	1	0	0	0	0	0	0	5.2	230	1	3	1	4.453093333	0.64	10.1	M	2017-2018
96674	2	1	1	30	1	2	2	2	1	2	0	1	0	0	0	0	0	0	0	0	6.3	344	1	4	4		3.14	8.5	M	2017-2018
96677	2	1	3	25	2	3	3	2	3	2	2		0	0	0	0	0	0	0	0	4.2	316	1	2	4		3.44	1.8	XL	2017-2018
96679	1	1	2	30	2	1	3	2	1	2	1	2	0	0	0	0	0	0	0	0	4.6	174	1	2	1		0.34	4.2	M	2017-2018
96681	1	1	2	33	2	3	7	2	3	2	0	1	0	0	0	0	0	0	0	0	3.3	202	1	1	1	6.30696	10.76	16.2	XL	2017-2018
96683	2	1	3	41	2		2	2	2	2	1	2	1	1	1	0	0	0	0	0	4.8	275	1	2	2	8.393955556	3.25	35.6	XL	2017-2018
96688	2	1	2	58	1	3	4	2	1	2	0	1	1	1	1	1	0	0	0	0	5.6	397	1	3	4		3.65	164.5	XL	2017-2018
96692	1	1	2	29	1	2	2	2	3	2	0	2	0	0	0	0	0	0	0	0	3.7	238	1	1	1		0.6	10	M	2017-2018
96694	1	1	3	39	1	1	3	2	1	1	2	1	1	0	0	0	0	0	0	0	4.2	217	1	2	1		2.41	7.9	M	2017-2018
96695	1	1	1	25	2	2	3	2	1	2	0	2	0	0	0	0	0	0	0	0	5	177	1	3	1	1.641897778	0.34	1.1	M	2017-2018
96697	1	1	2	25	1	1	3	2	1	2	1	2	0	0	0	0	0	0	0	0	3.1	211	1	1	1		0.55	5.2	M	2017-2018
96698	2	1	2	40	1	3	3	1	1	2	1		0	0	0	0	0	0	0	0	4.9	302	1	3	4		7.52	3.3	XL	2017-2018
96699	1	1	1	59	2	3	3	2	1	2	0		0	0	0	0	0	0	0	0	4	188	1	2	1		0.95	3.9	XL	2017-2018
96706	2	1	3	40	1	2	3	2	3	2	2	2	0	0	0	0	0	0	0	0	4.9	291	1	3	3		0.92	2.1	M	2017-2018
96708	1	1	1	52	2	2	3	2	1	2	0	2	1	0	0	0	0	0	0	0	5	191	1	3	1	0.76128	0.42	7.8	M	2017-2018
96719	2	1	2	50	2	3	4	2	1	1	2	1	0	1	0	0	0	0	0	0	4.2	292	1	2	3	6.41536	17.39	19.4	XL	2017-2018
96721	2	1	2	32	2	3	1	2	1	2	1	2	1	1	0	0	0	0	0	0	4.1	390	1	2	4	10.01685333	5.78	6.6	XL	2017-2018
96723	1	1	1	38	2	1	3	2	2	1	2	2	0	0	0	0	0	0	0	0	5	205	1	3	1		0.4	9.9	M	2017-2018
96725	1	1	1	33	2	3	2	1	1		0	2	0	0	0	0	0	0	0	0	4.3	264	1	2	1	3.01444	1.1	5.9	M	2017-2018
96732	2	1	2	57	1	3	3	2	1	2	1	1	1	1	0	1	0	0	0	0	7.8	335	1	4	4		7.89	778	M	2017-2018
96737	1	1	1	34	2	1	6	2	3	2	0	1	0	0	0	0	0	0	0	0	3.7	166	1	1	1		0.97	15	M	2017-2018
96739	2	2	1	20	1	3	6	2	3		0	1	0	0	0		0		0	0	12	371	3	4	4				M	2017-2018
96743	2	2	1	33	1	3	3	1	2	2	2	2	1	1	0	0	0	0	0	0	9.2	400	2	4	4	4.670648889	3.51	30.8	XL	2017-2018
96744	2	1	1	33	1	3	1	1	1	2	0		0	1	0	0	0	0	0	0	7.1	397	1	4	4		10.09	80.4	XL	2017-2018
96748	2	1	1	37	2	3	1	1	1	1	0		0	1	0	0	0	1	0	0	3.8	290	1	1	3	2.238293333	4.15	19.1	XL	2017-2018
96750	2	1	2	53	2	3	3	1	2	1	1		0	1	0	0	0	0	0	0	4.3	331	1	2	4	3.505626667	13.82	4	XL	2017-2018
96752	2	2	1	54	2		1	2	2	2	0		0	0	0	0	0	0	0	0	11.9	368	3	4	4	7.100946667	7.8	5.3	XL	2017-2018
96756	1	1	2	23	2	3	3	2	1	2	1	2	0	0	0	0	0	0	0	0	3.3	273	1	1	1	7.261866667	19.76	3.3	XL	2017-2018
96758	2	1	2	47	1	3	4	2	3		2	2	1	1	0	0	0	0	0	0	7.2	366	1	4	4		4.21	24	XL	2017-2018
96760	1	1	2	48	1	3	3	2	1		0	1	0	0	0	0	0	0	0	0	7.6	269	1	4	1		2.08	18.4	XL	2017-2018
96764	1	1	2	27	1	1	6	1	1	2	0	2	0	0	0	0	0	0	0	0	3.1	161	1	1	1		0.48	2.5	M	2017-2018
96766	1	1	1	52	2	3	4	2	2	1	0	1	0	0	0	0	0	0	0	0	3.4	150	1	1	1	2.53976	10.21	7.8	XL	2017-2018
96768	1	1	3	56	2	2	2	2	1	2	1	1	0	0	0	0	0	0	0	0	5.6	170	1	3	1		2.57	8.4	M	2017-2018
96783	1	1	1	58	2	1	2	2	1		0	1	1	0	0	0	0	0	0	0	4.3	204	1	2	1		1.24	19.9	M	2017-2018
96788	1	1	2	29	2	3	4	2	1	2	1	2	0	0	0	0	0	0	0	0	3.9	246	1	1	1		1.95	7.3	M	2017-2018
96793	2	1	1	54	1	3	4	1	1	1	0	1	0	0	0	0	0	0	0	0	5.2	320	1	3	4	5.469706667	0.8	24	M	2017-2018
96795	2	1	3	22	1	3	3	2	3	2	1	2	0	0	0	0	0	0	0	0	5.5	351	1	3	4		1.77	9.1	XL	2017-2018
96800	2	1	1	53	1	3	4	2	1	2	0	1	1	1	0	0	0	0	0	0	5.3	318	1	3	4	8.663506667	1.84	6.6	M	2017-2018
96810	1	1	2	39	2	2	6	2	1	2	1	2	0	0	0	0	0	0	0	0	5.2	235	1	3	1	2.077848889	0.5	5.1	M	2017-2018
96818	1	1	3	49	1	1	4	2	1	1	2	1	0	0	0	0	0	0	0	0	4.2	164	1	2	1		0.71	15	M	2017-2018
96820	1	1	3	47	1	2	3	2	3	2	1		0	0	0	0	1	0	0	0	4.3	206	1	2	1		1.13	4.7	XL	2017-2018
96826	2	1	1	29	1	2	6	2	1	2	2		0	0	0	0	0	0	0	0	5	294	1	3	3	1.710426667	0.98	4.8	M	2017-2018
96829	2	1	3	38	2	3	3	2	1		2	2	1	0	0	0	0	0	0	0	5.1	298	1	3	3		2.19	0.9	XL	2017-2018
96833	2	1	2	34	2	3	4	1	3		2	2	1	1	0	0	0	0	0	0	7.6	386	1	4	4	6.934293333	3.94	41.4	XL	2017-2018
96836	2	1	2	59	2	3	4	2	2	2	1		1	1	0	0	0	0	0	0	4.1	349	1	2	4	6.902964444	2.26	16.3	XL	2017-2018
96839	1	1	2	22	2	3	7	2	3	2	1	2	0	1	0	0	0	0	0	0	7.5	252	1	4	1	12.18741333	10.21	4.7	XL	2017-2018
96847	1	1	1	44	2	1	4	2	1	2	0	1	1	0	0	0	0	1	0	0	3.1	205	1	1	1		0.33	56.9	M	2017-2018
96848	1	1	2	56	2	3	4	2	2		2	1	0	0	0	0	0	0	0	0	5.9	265	1	3	1	23.09666667	5.96	21	M	2017-2018
96852	2	1	1	35	1	3	1	1	1		1	1	0	0	0	1	0	0	0	0	5.3	350	1	3	4	4.474955556	36.84	46.9	M	2017-2018
96860	1	1	1	22	2	2	3	2	1	2	0	1	0	0	0	0	0	0	0	0	2.4	165	1	1	1	1.367857778	9.59	11.7	M	2017-2018
96863	2	1	2	56	1	3	3	2	1	2	0	2	1	0	0	0	0	0	0	0	4.4	329	1	2	4		1.83	1.7	M	2017-2018
96865	1	1	2	28	2	1	4	2	1	2	1	1	0	0	0	0	0	0	0	0	3.5	115	1	1	1	0.699466667	0.29	6.3	M	2017-2018
96874	1	1	3	55	2	2	1	2	1	2	0	2	0	0	0	0	0	0	0	0	4.5	273	1	2	1		0.91	3.8	M	2017-2018
96882	2	1	1	44	2	3	6	2	1	1	0	1	0	0	0	1	0	1	0	0	4.9	287	1	3	2		7.05	22.8	XL	2017-2018
96884	2	1	1	55	2	2	6	2	1	2	0	1	0	0	0	0	0	0	0	0	4.4	299	1	2	3	3.619413333	1.06	2.3	M	2017-2018
96885	2	1	1	24	1	3	1	1	1	1	1	2	1	0	0	0	0	0	0	0	5.2	295	1	3	3	3.553	1.1	1.5	M	2017-2018
96887	2	1	1	57	2	2	3	2	1	2	0	1	1	1	0	0	0	0	0	0	4.7	312	1	2	4	3.175822222	5.46	2.9	M	2017-2018
96890	1	1	3	20	1	1	4	2	3	1	2	1	0	0	0	0	0	0	0	0	4.2	217	1	2	1	1.494337778	0.56	12	M	2017-2018
96891	1	1	3	41	1	2	4	2	1	2	2	2	1	0	0	0	0	0	0	0	5.6	207	1	3	1		3.04	8.3	M	2017-2018
96898	1	1	2	56	1	3	2	2	2	1	0	1	0	0	0	0	0	0	0	0	5	253	1	3	1	2.65608	2.01	15.3	M	2017-2018
96899	2	1	2	21	1	2	4	1	3	2	0		0	0	0	0	0	0	0	0	4.1	308	1	2	4	1.494364444	4.56	4.6	M	2017-2018
96900	2	1	1	24	1	2	2	1	3		0	2	0	0	0	0	0	0	0	0	5.6	278	1	3	2		1.07	9.4	M	2017-2018
96901	1	1	1	33	2	2	1	1	1	1	0	1	0	0	0	0	0	0	0	0	6	172	1	4	1	0.52164	0.3	1.4	M	2017-2018
96903	2	1	1	51	1	1	6	2	1	2	2	1	0	1	1	1	0		0	0	5.6	342	1	3	4			15.8	XL	2017-2018
96907	2	1	2	35	2	3	3	2	1	2	1	2	0	0	0	0	0	0	0	0	5.4	330	1	3	4	2.855168889	14.18	26.8	XL	2017-2018
96912	2	1	1	50	1	3	4	2	1	2	0	1	1	0	0	0	0	1	0	0	7.9	293	1	4	3		4.59	5.9	M	2017-2018
96913	2	1	2	25	2	2	6	2	3	2	0	2	0	0	0	0	0	0	0	0	3.9	309	1	1	4		4.9	35.2	M	2017-2018
96921	2	1	2	57	1	3	3	2	1	2	0		1	0	0	0	0	0	0	0	5.8	366	1	3	4		8.94	2.4	XL	2017-2018
96922	2	2	2	57	1	3	3	2	1	2	0		1	0	0	0	0	0	0	0	8.8	302	2	4	4	1.06624	1.38	8.8	M	2017-2018
96926	2	1	2	59	1	1	3	2	1	2	0	2	0	0	0	0	0	0	0	0	3.4	284	1	1	2	1.082666667	1.09	5.5	XL	2017-2018
96933	1	1	3	59	1	1	3	2	1	2	1		1	0	0	1	1	0	0	0	5.1	174	1	3	1		3.76	139.9	XL	2017-2018
96935	2	1	3	41	1	3	3	2	1	2	2	2	1	0	0	0	0	0	0	0	3.8	338	1	1	4		4.4	21.6	XL	2017-2018
96939	1	1	3	32	2	3	3	2	1	1	2	2	0	0	0	0	0	0	0	0	3.6	231	1	1	1	1.18048	5.55	17.4	M	2017-2018
96940	1	1	1	59	2	1	3	2	1	2	0	1	0	0	0	0	0	0	0	0	3.1	214	1	1	1		1.01	10.9	XL	2017-2018
96941	2	1	2	39	2	3	4	2	1	2	0	2	1	0	0	0	0	0	0	0	4.4	277	1	2	2		8.02	11.5	M	2017-2018
96951	1	2	3	36	2	3	3	2	3	2	0	2	1	0	0	0	0	0	0	0	8.5	243	2	4	1	2.0572	5.25	16	XL	2017-2018
96958	1	1	1	24	2	3	4	2	1	2	0		0	0	0	0	0	0	0	0	2.7	268	1	1	1		29.12	15.6	XL	2017-2018
96959	2	1	1	33	1	1	6	2	1	2	0	1	0	0	0	0	0	0	0	0	5.3	274	1	3	2		1.04	6.6	M	2017-2018
96960	2	2	1	47	2	3	4	2	1	1	2	2	1	0	0	0	0	0	0	0	9.6	372	2	4	4		10.54	26.5	XL	2017-2018
96967	1	1	1	21	2	1	6	2	3	1	0		0	0	0	0	0	0	0	0	2.7	228	1	1	1		0.44	2.8	M	2017-2018
96969	2	1	1	38	1	2	1	1	1	2	1	2	0	0	0	0	0	0	0	0	5.1	302	1	3	4		0.72	3.4	M	2017-2018
96970	1	1	1	49	2	1	6	2	2	2	0	1	0	1	0	0	0	0	0	0	5.5	251	1	3	1	1.164826667	0.5	1.6	M	2017-2018
96975	1	1	1	30	2	1	4	2	3	2	0	2	0	0	0		0	0	0	0	6.8	214	1	4	1			5.4	M	2017-2018
96979	1	1	3	34	2	3	2	2	1	2	0	2	1	0	0	0	0	0	0	0	4.9	222	1	3	1		7.54	0.5	M	2017-2018
96984	1	1	2	38	2	3	4	2	3		1	1	0	0	0	0	0	0	0	0	4.8	199	1	2	1		11.37	4.8	M	2017-2018
96990	1	1	1	30	1	3	2	1	1	2	0	1	0	0	0	0	0	0	0	0	6.2	238	1	4	1	2.164391111	0.92	9.3	M	2017-2018
96992	1	1	2	28	1	2	4	2	1	2	0	1	0	0	0	0	0	0	0	0	5.9	203	1	3	1	2.03928	1.75	8.1	M	2017-2018
96993	2	2	1	52	1	3	3	2	1	2	0	2	1	1	0	0	0	0	0	0	12	397	3	4	4	7.106897778	16.33	5.7	XL	2017-2018
96996	2	1	1	38	2	3	2	1	1	2	0		0	0	0	0	0	0	0	0	4.1	282	1	2	2		11.43	1.6	M	2017-2018
97000	2	1	1	33	1	2	6	2	1		0	1	0	0	0	0	0	0	0	0	2.9	325	1	1	4	2.73824	2.22	4.5	XL	2017-2018
97003	1	1	1	20	1	1	3	2	3		2	2	0	0	0	0	0	0	0	0	4.9	246	1	3	1	0.845288889	0.36	19.8	M	2017-2018
97009	1	1	3	30	1	1	4	2	3	2	2	2	0	0	0		0		0	0	6.5	172	1	4	1			24	M	2017-2018
97011	1	1	3	26	2	2	3	2	3	2	2	1	0	0	0	0	0	0	0	0	3.5	179	1	1	1	2.492853333	0.85	11	M	2017-2018
97013	2	2	2	50	1	3	1	1	1	1	2		1	0	0	1	0	0	0	0	46.5	394	4	4	4	4.613435556	2.86	1080	XL	2017-2018
97018	1	1	3	27	1	1	4	2	1	2	2	1	0	0	0	0	0	0	0	0	4.5	181	1	2	1		0.36	7.4	M	2017-2018
97021	1	1	2	27	1	2	3	2	1	2	2	2	0	0	0	0	0	0	0	0	5.3	194	1	3	1		0.5	8.6	M	2017-2018
97022	2	1	1	46	1	2	2	2	2	2	0	2	1	0	0	0	0	0	0	0	5.1	304	1	3	4		4.43	2.7	M	2017-2018
97024	1	1	1	55	2	1	3	1	2	2	0	2	0	0	0	0	0	0	0	1	4.1	226	1	2	1		1.33	11.3	M	2017-2018
97025	1	1	1	36	2	2	1	1	1		1		0	1	0	0	0	1	0	0	3.6	208	1	1	1	3.383333333	5.94	7.2	M	2017-2018
97027	1	1	1	26	2	2	6	2	3	1	0	2	0	0	0	0	0	0	0	0	4.2	201	1	2	1		0.48	1.9	M	2017-2018
97029	1	1	1	55	1	2	6	2	2	2	1	1	1	0	0	0	0	0	0	0	6.7	229	1	4	1		0.54	14.9	M	2017-2018
97030	2	1	1	57	2	3	2	2	1	2	0	1	0	0	0	0	0	0	0	0	7.2	322	1	4	4		6.87	3.6	M	2017-2018
97032	2	1	3	50	1	2	3	2	1	2	1	2	0	0	0	0	0	0	0	0	3.4	304	1	1	4	2.896497778	0.87	4.4	M	2017-2018
97034	1	1	2	31	2	1	3	2	3	2	2	1	0	0	0	0	0	0	0	0	3.3	236	1	1	1	1.0672	0.36	6.6	M	2017-2018
97036	1	1	3	28	2	1	4	2	3	2	0	1	0	0	0		0	0	0	0	3.8	176	1	1	1			3.2	M	2017-2018
97037	2	1	1	32	1	2	6	2	1	2	0	1	0	0	0		0		0	0	5.4	290	1	3	3			3.3	M	2017-2018
97038	1	1	3	53	2	1	3	2	1	1	2	2	0	0	0		0		0	0	5.6	196	1	3	1			4.1	M	2017-2018
97040	1	1	2	58	2	2	4	2	2	2	0	2	1	1	1	0	0	0	0	0	4.2	229	1	2	1		2.01	3	M	2017-2018
97041	1	1	3	26	2	3	4	2	3	2	0	2	0	0	0	0	0	0	0	0	5.9	188	1	3	1	2.529488889	1.3	6.5	M	2017-2018
97042	1	1	1	33	2	1	3	2	1	2	0	2	0	0	0	0	0	0	0	0	3.6	263	1	1	1	0.531933333	0.62	4.9	M	2017-2018
97044	1	1	1	30	2	1	6	2	1		0	1	0	0	0	0	0	0	0	0	3.7	195	1	1	1	1.11724	0.16	5.3	M	2017-2018
97048	1	1	1	34	2	3	4	2	3	1	2	2	0	0	0	0	0	0	0	0	3.3	242	1	1	1	2.690986667	4.83	7.6	M	2017-2018
97049	2	2	1	52	1	2	6	2	1	2	2	1	1	0	0	0	0	0	0	0	8.2	302	2	4	4		2.22	6.6	M	2017-2018
97054	1	1	3	40	1	2	3	1	3	2	2	2	1	0	0	0	0	0	0	0	6.7	273	1	4	1		2.31	1	M	2017-2018
97055	2	1	2	53	1	3	1	2	2	1	0	2	1	0	0	0	0	0	0	0	3.7	322	1	1	4		6.77	1	XL	2017-2018
97057	1	1	1	26	2	1	6	2	1	2	0	1	0	0	0	0	0	0	0	0	6	202	1	4	1	0.979217778	1.73	7.8	M	2017-2018
97060	1	1	2	20	1	2	4	2	3	2	0		0	0	0	0	0	0	0	0	6.1	243	1	4	1	0.901	2.24	20.2	M	2017-2018
97063	1	1	3	51	1	1	4	2	1	2	2	1	0	0	0	0	0	0	0	0	7	163	1	4	1	0.145471111	0.59	9.4	M	2017-2018
97064	2	1	2	24	1	3	1	2	1	2	0	1	0	0	0	0	0	0	0	0	4.5	296	1	2	3	2.016653333	2.97	10	XL	2017-2018
97065	2	1	1	42	1	3	4	2	1	2	0	1	1	1	0	0	0	0	0	0	6.1	389	1	4	4	3.851173333	2.22	24.8	XL	2017-2018
97067	1	1	1	59	1	1	6	2	1	2	0	1	0	1	0	0	0	0	0	0	3	188	1	1	1	3.3798	0.8	3.1	M	2017-2018
97078	1	1	3	28	2	1	4	2	3	1	0	1	0	0	0	0	0	0	0	0	5.9	148	1	3	1		0.24	7.6	M	2017-2018
97092	1	1	2	31	2	3	4	2	3	2	0	2	1	0	0	0	0	0	0	0	6.9	257	1	4	1		5.19	72	XL	2017-2018
97093	1	1	1	35	2	3	4	2	1	2	0		0	0	0	0	0	0	0	0	5.3	240	1	3	1	2.348266667	5.68	3.2	M	2017-2018
97094	1	1	2	30	2	1	6	2	3		0	2	0	0	0	0	0	0	0	0	4	173	1	2	1	1.728315556	0.56	9.3	M	2017-2018
97095	2	1	2	44	2	2	7	2	2	2	2	2	1	1	0	0	0	0	0	0	3.7	278	1	1	2	1.61304	1.4	2.7	M	2017-2018
97100	1	1	2	22	2	3	3	2	3		0	2	0	0	0	0	0	0	0	0	4.3	142	1	2	1		4.26	1	XL	2017-2018
97103	2	1	3	31	2	3	2	2	1	2	2	1	0	0	0	1	0	0	0	0	6.6	275	1	4	2		0.87	98	XL	2017-2018
97104	2	1	1	38	1	3	1	2	1	2	0	2	0	0	0	0	0	0	0	0	6.2	330	1	4	4		2.07	6.5	XL	2017-2018
97105	2	1	2	56	1	2	7	2	2	2	0	2	1	0	0	0	0	0	0	0	4	331	1	2	4		1.56	7	M	2017-2018
97106	1	1	2	20	2	1	3	2	1	1	0	1	0	0	0	0	0	0	0	0	2.9	200	1	1	1		1.39	8.2	M	2017-2018
97108	2	1	1	51	1	3	6	2	1	2	1	2	1	1	0	0	0	0	0	0	6.7	288	1	4	2	8.084764444	0.55	10.9	M	2017-2018
97111	2	1	1	43	1	2	6	2	1	1	0	1	0	0	0	0	0	0	0	0	4.6	301	1	2	3		0.64	5.4	M	2017-2018
97116	2	1	3	23	2	3	1	2	1	2	1	2	0	0	0	0	0	0	0	0	4.8	298	1	2	3		10.88	6.1	M	2017-2018
97121	2	1	2	44	2	3	7	2	2	1	0	1	0	0	0	0	0	0	0	0	4.7	345	1	2	4		2.54	15	M	2017-2018
97122	1	1	3	29	2	3	4	2	1	2	1	2	1	0	0	0	0	1	0	0	4.9	257	1	3	1		0.96	8.9	XL	2017-2018
97123	1	1	1	45	2	1	6	1	2	2	0	1	0	0	0	0	0	0	0	0	3.8	208	1	1	1		2.17	2.5	M	2017-2018
97125	2	1	3	57	1	3	4	2	3		0	2	0	0	0	0	0	0	0	0	4.8	296	1	2	3	4.737973333	2.28	16.8	XL	2017-2018
97128	2	1	1	29	2	3	1	2	1	1	0	1	0	0	0	0	0	0	0	0	4.8	318	1	2	4		7.54	55.1	M	2017-2018
97129	1	1	1	40	2	1	6	2	1	2	0	1	0	0	0	0	0	0	0	0	3.3	195	1	1	1		0.84	3.6	M	2017-2018
97131	1	1	1	53	2	2	4	2	3	2	0	1	0	0	0	0	0	0	0	0	6.7	228	1	4	1	1.505973333	1.12	12	M	2017-2018
97137	1	1	1	39	2	1	4	1	1		2	2	0	0	0	0	0	0	0	0	4.3	197	1	2	1	2.104666667	1.21	16	M	2017-2018
97138	1	1	1	47	2	1	3	2	2	1	0	1	0	0	0	0	0	0	0	0	3.9	246	1	1	1	0.80104	0.77	4.7	M	2017-2018
97139	1	1	1	29	1	1	1	1	1	1	1	2	0	0	0	0	0	0	0	0	5.6	190	1	3	1		0.48	3.8	M	2017-2018
97142	2	1	1	44	2	3	1	1	1	2	0	1	0	1	0	0	0	1	0	0	3.2	295	1	1	3		13.14	0.9	XL	2017-2018
97150	2	1	1	58	1	2	4	2	1	2	1	1	0	0	0	0	0	0	0	0	4.8	305	1	2	4		3.99	29.2	M	2017-2018
97152	1	1	3	45	2	2	3	1	1		0	2	0	0	0	0	0	0	0	0	4.3	221	1	2	1		1.33	6.2	M	2017-2018
97153	2	1	1	30	1	3	3	2	2	2	0		0	0	0	0	0	0	0	0	6	282	1	4	2	3.97584	1.47	15.2	XL	2017-2018
97155	2	1	1	52	1	3	3	1	1	2	0	1	1	0	0	0	0	0	0	0	4.1	307	1	2	4		2.16	2.8	XL	2017-2018
97156	2	1	1	45	2	3	6	2	1	2	0	2	1	1	0	0	0	0	0	0	4.3	321	1	2	4		6.62	2.9	M	2017-2018
97157	1	1	2	23	1	1	1	2	3		1	2	1	0	0	0	1	0	0	0	5.9	212	1	3	1	0.993333333	0.36	6	M	2017-2018
97163	2	1	1	55	1	1	6	1	1	2	0	1	0	0	0	0	0	0	0	0	5.3	319	1	3	4		2.51	6.3	M	2017-2018
97166	1	1	1	40	2	2	1	1	1	2	1	2	0	1	0	0	0	0	0	0	3.3	228	1	1	1	5.058373333	3.55	16.9	M	2017-2018
97168	1	1	2	54	1	1	3	1	1	2	2		0	0	0	0	0	0	0	0	5.8	203	1	3	1		43.76	11.7	M	2017-2018
97174	1	1	2	26	2	1	7	2	1	2	0	2	0	0	0	0	0	0	0	0	6.6	223	1	4	1	2.784866667	0.5	5.7	M	2017-2018
97176	2	1	1	58	2	3	2	2	1	2	0		0	0	0	0	0	0	0	0	4.8	398	1	2	4		15.28	2.7	XL	2017-2018
97177	2	1	1	41	1	3	1	2	2		2	1	1	1	0	0	0	0	0	0	7.3	392	1	4	4	9.603755556	3.3	13	XL	2017-2018
97178	1	1	1	55	2	3	4	2	1		0	1	0	0	0	1	0	0	0	0	6.1	233	1	4	1	2.7696	8.19	158	M	2017-2018
97183	1	1	3	27	2	2	2	2	1	2	0	2	0	0	0		0	0	0	0	3.4	231	1	1	1			1.2	M	2017-2018
97186	2	2	1	46	1	3	6	2	1	2	1		1	1	0	1	0	0	0	0	24	400	4	4	4	13.57373333	2.03	269	XL	2017-2018
97193	2	1	3	28	1	3	1	2	3	2	0	2	1	0	0	1	0	0	0	0	6	321	1	4	4		5.7	54.6	M	2017-2018
97200	1	1	3	56	1	1	4	2	2	2	1	1	0	0	0	0	0	0	0	0	4.3	243	1	2	1		0.86	7.3	M	2017-2018
97208	1	1	3	30	1	1	7	1	1	1	0	2	0	0	0	0	0	0	0	0	7.7	227	1	4	1		1.14	5.2	M	2017-2018
97210	2	2	1	47	1	2	1	1	1	2	1		0	1	0	1	0	0	0	0	8.6	372	2	4	4		6.77	125.7	XL	2017-2018
97211	1	1	3	54	2		1	1	2		2	1	1	0	0	1	0	0	0	0	6.7	100	1	4	1		0.59	57.8	M	2017-2018
97223	1	1	3	26	1	2	4	2	3	2	0	2	0	0	0	0	0	0	0	0	4.3	163	1	2	1	0.338395556	1.21	13.7	M	2017-2018
97228	2	1	1	49	1	2	3	1	3		2		0	0	0	0	0	0	0	0	5.5	303	1	3	4	4.311608889	28.68	2.4	XL	2017-2018
97231	2	1	3	27	2	3	6	2	3	2	2	2	0	1	0	1	0	0	0	0	5.6	331	1	3	4	23.51687556	4.25	123.9	M	2017-2018
97234	2	1	1	32	2	3	7	2	3	1	0		1	0	0	0	0	0	0	0	7.5	309	1	4	4	4.038586667	3.2	4.3	XL	2017-2018
97235	1	1	2	35	2	2	3	2	1	1	2		0	0	0	0	0	0	0	0	5.8	220	1	3	1		6.12	8.8	XL	2017-2018
97236	1	1	1	45	1	2	6	2	1	2	0	1	1	0	0	0	0	0	0	0	4.1	227	1	2	1	3.065333333	0.59	9.4	M	2017-2018
97245	1	1	3	39	1	2	3	2	1	2	1	2	1	0	0	0	0	0	0	0	5.6	266	1	3	1		5.32	4.6	M	2017-2018
97247	1	1	1	45	1	2	1	2	1	2	1		0	1	0	0	0	0	0	0	4	140	1	2	1	1.838355556	3.19	14.3	M	2017-2018
97249	1	1	3	20	2	3	4	2	3	2	0	1	0	0	0	0	0	0	0	0	5.6	252	1	3	1	1.811111111	2.3	12.8	M	2017-2018
97250	1	1	2	32	1	1	3	2	3	2	0	1	0	0	0	0	0	0	0	0	4.1	262	1	2	1		0.74	8.1	M	2017-2018
97251	2	1	1	41	1	2	4	2	2		0	1	1	0	0	0	0	0	0	0	4.8	317	1	2	4		0.61	6.8	M	2017-2018
97253	2	1	1	57	2	3	4	1	1	1	0		1	0	0	0	0	0	0	0	6.5	330	1	4	4		6.39	9.1	XL	2017-2018
97255	2	1	3	29	1	2	4	2	1	2	0	2	0	0	0	1	0	0	0	0	6.1	292	1	4	3	2.500422222	1.24	42.3	M	2017-2018
97256	2	1	3	57	1	1	3	2	1		2	1	1	0	0	0	1	0	0	1	6.5	400	1	4	4		0.18	6.6	XL	2017-2018
97257	2	1	1	26	2	3	1	2	1	2	0	2	0	0	0	0	0	1	0	0	6	293	1	4	3		1.79	7.1	XL	2017-2018
97259	1	1	1	57	1	1	4	2	1	2	0	2	0	0	0	0	0	0	0	0	5.4	254	1	3	1		1.18	24.4	M	2017-2018
97266	1	1	1	43	1	2	7	2	1	1	0		0	0	0	0	0	0	0	0	6	214	1	4	1	1.390888889	5.48	4.1	M	2017-2018
97270	1	1	2	36	2	2	4	1	1	1	1		0	1	0	0	0	0	0	0	7	190	1	4	1	2.720213333	3.83	32.3	M	2017-2018
97275	1	1	2	39	2	1	4	2	1	2	2	2	0	0	0	0	0	1	0	0	4.4	165	1	2	1	0.538666667	0.27	10.4	M	2017-2018
97277	2	1	2	47	1	3	1	1	3	1	0	2	0	1	0	0	0	0	0	0	4.1	359	1	2	4	6.42884	1.4	11.2	M	2017-2018
97278	1	1	2	27	2	3	4	2	3	1	1	2	0	0	0	0	0	1	0	0	5.8	231	1	3	1		0.44	13.5	M	2017-2018
97280	2	1	1	48	1	3	1	1	3	2	1	2	0	1	0	1	0	0	0	0	6.6	302	1	4	4	14.66733778	4.78	75.9	M	2017-2018
97284	2	1	2	52	2	2	3	2	3	1	2	2	1	0	0	0	0	0	0	0	4.5	301	1	2	3	0.499644444	0.4	2.6	M	2017-2018
97289	1	1	2	48	2	2	3	2	2	2	0	1	0	0	0	0	0	0	0	0	3.4	229	1	1	1		0.92	23.1	XL	2017-2018
97293	1	1	1	27	2	2	1	2	1	2	1		0	0	0	0	0	0	0	0	3.4	233	1	1	1	1.932088889	6.2	2.9	M	2017-2018
97299	2	1	3	59	1	2	3	2	3	2	2	2	0	0	0	0	0	0	0	0	7.4	278	1	4	2	3.99432	2.07	9.2	M	2017-2018
97304	1	1	2	26	2	3	1	2	1	1	1	2	0	0	0	0	0	0	0	0	4.9	210	1	3	1	3.528	2.27	1.7	M	2017-2018
97306	2	1	1	20	2	3	1	2	3		0	1	0	0	0	0	0	0	0	0	5.5	280	1	3	2	7.848866667	5.02	15	M	2017-2018
97308	2	1	2	51	2	3	3	2	2	2	1	2	1	0	1	0	0	0	0	0	2.5	309	1	1	4		2.18	2.7	XL	2017-2018
97314	1	1	2	29	2	3	7	2	1		0	1	0	0	0		0		0	0	3.3	173	1	1	1			3.2	M	2017-2018
97316	2	1	1	27	1	3	1	2	1	2	1	1	0	0	0	0	0	0	0	0	6.1	322	1	4	4		6.43	16.7	M	2017-2018
97319	1	1	1	32	1	3	3	2	1	2	2	2	1	0	0	0	0	0	0	0	4.2	132	1	2	1		9.66	9.6	M	2017-2018
97322	1	2	2	32	2	3	4	2	3	2	0	2	1	0	0	1	0	0	0	1	11	267	3	4	1		5.09	1934	XL	2017-2018
97325	1	1	1	27	2	1	1	2	1	2	0	1	0	0	0	0	0	0	0	0	2.9	188	1	1	1		1.01	4	M	2017-2018
97333	1	1	1	48	2	1	6	2	1	2	0	1	0	0	0	0	0	1	0	0	3.6	205	1	1	1		0.55	4.9	M	2017-2018
97336	1	1	1	58	2	1	6	2	1	2	0	1	1	0	0	0	0	0	0	0	4.6	205	1	2	1		0.29	4.5	M	2017-2018
97338	2	1	2	37	2	3	7	2	2	1	2		0	0	0	0	0	0	0	0	5.9	321	1	3	4	8.24768	2.61	12	XL	2017-2018
97343	1	1	2	57	2	2	3	2	1	2	1	1	0	0	0	0	0	0	0	0	4.5	246	1	2	1		6	0.8	M	2017-2018
97349	1	1	1	31	2	2	6	2	1	2	0	1	0	0	0	0	0	0	0	0	4.3	266	1	2	1	3.154293333	4.15	18.6	M	2017-2018
97356	1	1	1	29	2	3	1	2	3	2	0	2	0	0	0	0	0	0	0	0	5.3	233	1	3	1		7.3	14.8	M	2017-2018
97361	1	1	2	54	1	3	7	2	1	2	0	1	0	1	0	0	0	0	0	0	5.4	223	1	3	1	3.72064	0.54	2.6	M	2017-2018
97362	1	1	1	22	1	1	3	2	2	2	0	1	0	0	0	0	0	0	0	0	4.3	200	1	2	1	1.703231111	0.44	16.4	M	2017-2018
97364	1	2	1	33	2	1	6	1	1	2	0	1	0	0	0	0	0	0	0	0	8.3	207	2	4	1		0.39	7.4	M	2017-2018
97365	1	1	2	49	2	1	3	2	1	2	2	2	0	0	0	0	0	0	0	0	3.7	228	1	1	1		5.39	6.6	M	2017-2018
97371	2	1	2	57	2	2	3	2	1	2	0	2	0	0	0	0	0	0	0	0	4	287	1	2	2		0.44	5.2	M	2017-2018
97379	1	1	2	38	1	2	2	2	1	2	0		0	0	0	0	0	0	0	0	3.7	210	1	1	1	1.801555556	1.13	10.2	M	2017-2018
97382	2	1	1	36	1	2	6	2	1	2	0	1	0	0	0	0	0	0	0	0	4.6	298	1	2	3		1.42	6	M	2017-2018
97383	2	1	2	54	1	2	3	2	1		0	1	0	1	0	0	0	0	0	0	4.3	274	1	2	2	4.8544	1.56	4.8	M	2017-2018
97384	1	1	3	31	1	2	1	2	2		1	2	0	0	0	0	0	0	0	0	6.9	186	1	4	1		0.42	7.3	M	2017-2018
97396	1	1	1	47	1	1	4	2	1	2	0	1	1	0	0	0	0	0	0	0	4.8	203	1	2	1		2.68	5.5	M	2017-2018
97402	1	1	1	23	2	1	6	2	3	1	0	1	0	0	0	0	0	0	0	0	3.5	203	1	1	1		0.63	3.3	M	2017-2018
97407	2	2	2	55	1	3	4	2	1	2	1	2	1	0	0	1	0	1	0	0	9.2	311	2	4	4		2.6	86.6	M	2017-2018
97409	1	1	2	32	1	2	6	2	3		0	1	0	0	0	0	0	0	0	0	5.3	263	1	3	1		2.5	6	M	2017-2018
97410	1	1	1	46	2	1	1	1	2		0		0	0	0	0	0	0	0	0	3.6	145	1	1	1	1.212497778	0.42	3.2	M	2017-2018
97415	1	1	1	54	1	2	6	2	1	2	0	1	0	1	0	0	0	0	0	0	8.1	199	1	4	1	5.1324	2.41	9.8	M	2017-2018
97418	2	1	1	47	2	3	3	2	1		2	2	0	1	0	0	0	0	0	0	4	397	1	2	4	2.59592	2.89	4.1	M	2017-2018
97419	1	1	1	55	2	1	6	2	3	2	0		0	0	0	0	0	0	0	0	5.8	203	1	3	1	1.886328889	0.43	3.7	M	2017-2018
97420	1	1	1	51	1	2	2	2	1		0	1	0	0	0	0	0	0	0	0	5	260	1	3	1	2.635453333	2.15	3.5	M	2017-2018
97423	2	1	1	32	2	3	2	2	3	1	0	1	0	0	0	1	0	0	0	0	3.7	314	1	1	4		6.68	962	XL	2017-2018
97424	1	1	1	38	2	3	3	2	1	2	1	2	0	0	0	1	0	1	0	0	3.8	272	1	1	1		9.32	6.5	M	2017-2018
97429	1	1	3	51	1	1	3	2	2	1	2	2	1	0	0	0	0	0	0	0	4.6	272	1	2	1		5.37	9.3	M	2017-2018
97430	2	1	2	32	1	3	1	2	1	2	0	1	0	0	0	0	0	0	0	0	4.5	285	1	2	2		1.13	1.5	M	2017-2018
97437	2	1	1	48	1	2	6	2	1	2	0	1	1	0	0	0	0	0	0	0	8.1	296	1	4	3		0.69	10.2	M	2017-2018
97443	2	1	3	56	2	2	3	2	2	1	1		0	0	0	0	0	0	0	0	6.7	288	1	4	2	2.145635556	3.36	12	M	2017-2018
97445	1	1	1	51	1	3	4	2	2	2	2		0	0	0	0	0	0	0	0	5.4	264	1	3	1		2.08	25.6	M	2017-2018
97446	1	1	1	52	1	2	1	1	2	2	0	1	0	0	0	1	0	0	0	0	3.4	216	1	1	1	2.439537778	1.58	29.7	M	2017-2018
97449	1	1	3	37	2	3	7	2	3	2	2	2	0	0	0	0	0	0	0	0	3.6	265	1	1	1		2.81	3.2	XL	2017-2018
97450	1	1	3	27	2	3	4	2	3	2	0	2	0	0	0	0	0	0	0	0	5	197	1	3	1	2.410524444	13.46	11.5	M	2017-2018
97451	1	1	1	34	2	2	2	2	3		0	1	0	0	0	0	0	0	0	0	5.1	219	1	3	1		1.7	4.5	M	2017-2018
97456	1	1	1	38	2	2	4	2	2	1	0	1	0	0	0	0	0	0	0	0	4.6	181	1	2	1	0.993706667	0.43	7.3	M	2017-2018
97458	1	1	1	35	2	3	3	2	1	2	0	1	0	0	0	0	0	0	0	0	6.7	199	1	4	1		3.54	13.9	M	2017-2018
97462	2	1	2	50	1	2	2	2	1	2	0	1	1	1	0	0	0	0	0	0	5	290	1	3	3	2.24884	4.92	2.6	M	2017-2018
97464	2	1	1	55	1	3	3	1	1	1	0	1	1	1	1	0	1	0	0	0	7.9	386	1	4	4		1.14	5.5	XL	2017-2018
97465	2	1	1	38	1	2	1	1	1	1	0	2	0	0	0	0	0	0	0	0	3.5	296	1	1	3	1.58368	3.11	4.3	M	2017-2018
97468	1	1	2	46	1	1	3	2	1	2	2		0	0	0	0	0	0	0	1	5.7	209	1	3	1	1.263777778	1.58	5.5	M	2017-2018
97469	1	1	3	28	2	2	4	2	1	1	0	1	0	0	1	0	0	0	0	0	3.4	202	1	1	1		0.89	18.2	M	2017-2018
97473	1	1	1	53	1	1	6	2	1	2	0	1	0	0	0	0	0	0	0	0	4	214	1	2	1		0.34	2.2	M	2017-2018
97474	2	1	3	20	1	3	3	2	3	2	0	2	0	0	0	0	0	0	0	0	7.1	274	1	4	2		1.03	9.3	M	2017-2018
97478	2	1	1	47	2	2	1	1	1	2	0	2	0	1	0	0	0	0	0	0	3.9	277	1	1	2	3.474466667	0.91	1.7	M	2017-2018
97484	1	1	1	56	1	2	4	2	1		1	1	1	0	0	0	0	0	0	0	5.3	234	1	3	1		0.44	9.7	M	2017-2018
97485	2	1	2	33	2	1	3	2	1	2	1	2	0	0	0	0	0	0	0	0	2.7	287	1	1	2	1.369217778	0.55	14.5	M	2017-2018
97487	1	1	1	53	2	2	6	2	1	2	0	1	0	0	0	0	0	0	0	0	4.9	269	1	3	1	2.090666667	0.66	5.9	M	2017-2018
97492	1	1	3	45	1	1	3	1	1	2	2	1	0	1	0	0	0	0	0	0	4.4	179	1	2	1	0.789555556	3.34	2.9	M	2017-2018
97497	1	1	1	24	1	2	4	2	3	2	0	1	0	0	0	0	0	0	0	0	5.1	213	1	3	1	2.242862222	1.19	14.5	M	2017-2018
97501	1	1	1	54	2	3	2	2	1	2	0		0	0	0	0	0	0	0	0	3.7	261	1	1	1	4.819866667	17.74	12.1	M	2017-2018
97507	1	1	3	20	2	1	2	2	3	2	0	2	0	0	0	0	0	0	0	0	4	211	1	2	1		0.63	7.4	M	2017-2018
97509	1	2	1	47	2	3	3	2	1	2	1	2	1	0	0	0	0	0	0	0	9.3	268	2	4	1		6.97	2.4	XL	2017-2018
97520	2	2	2	57	2	3	4	2	2	2	1	1	1	0	0	0	0	0	0	0	11.9	388	3	4	4	10.72250667	11.32	34.7	XL	2017-2018
97522	1	1	2	20	2	1	1	2	3	1	0	2	0	0	0	0	0	0	0	0	5.1	233	1	3	1		0.68	20.8	M	2017-2018
97524	1	1	1	44	2	1	3	2	1	2	0	1	0	0	0	0	0	0	0	0	2.8	189	1	1	1		0.88	11.1	M	2017-2018
97531	1	1	2	23	2	3	2	2	1	2	0	2	0	0	0		0		0	0	5.4	268	1	3	1			10.5	M	2017-2018
97532	1	1	3	28	1	1	4	2	1	2	0	1	0	0	0	0	0	0	0	0	5.6	221	1	3	1		0.9	7.4	M	2017-2018
97533	1	1	1	30	1	1	6	2	1	2	0	1	0	0	0	0	0	0	1	0	3.7	203	1	1	1	1.571777778	0.45	1.6	M	2017-2018
97538	2	1	1	54	2	3	2	2	1	2	0	1	1	0	0	1	0	0	0	0	4	385	1	2	4		1.24	24.9	XL	2017-2018
97539	2	1	1	41	1	3	3	2	1	2	1	1	0	1	0	0	0	0	0	0	4.9	369	1	3	4		34.76	13	XL	2017-2018
97550	1	1	2	47	2	1	3	2	1	2	0	2	0	0	0	0	0	0	0	0	3.4	159	1	1	1	0.878346667	0.36	8.9	M	2017-2018
97554	2	1	2	49	1	2	3	1	2	2	1	2	1	0	1	0	0	0	0	0	4.8	357	1	2	4		7.7	20.4	XL	2017-2018
97555	2	1	1	48	2	2	1	2	1	2	0		0	0	0	1	0	1	0	0	4	282	1	2	2	3.375973333	0.9	814	M	2017-2018
97558	1	1	2	56	2	1	3	2	1	2	2	2	0	0	0	0	0	0	0	0	7	223	1	4	1		0.51	1.3	M	2017-2018
97560	1	1	1	55	1	2	1	2	1	2	0	1	0	1	1	0	0	0	0	0	5.8	235	1	3	1	3.598111111	0.83	6.8	M	2017-2018
97561	2	1	1	46	1	3	4	2	1	2	0	2	0	0	0	0	0	0	0	0	4.9	275	1	3	2		4.32	5.6	M	2017-2018
97568	2	1	2	41	1	3	2	2	1	2	1	2	1	0	0	0	0	0	0	0	4.6	400	1	2	4		6.3	24	XL	2017-2018
97569	2	1	3	42	1	2	4	2	3	2	1		0	0	0	0	0	0	0	0	6.9	288	1	4	2		1.37	3.7	M	2017-2018
97570	2	1	1	50	2	3	6	2	1	2	0	1	1	0	0	1	0	0	0	0	5.1	352	1	3	4		4.49	55.6	M	2017-2018
97571	1	2	2	54	1	1	3	1	1	1	2	2	0	0	0	0	0	0	0	1	11.4	225	3	4	1		0.63	19.2	M	2017-2018
97572	2	1	2	50	1	2	3	2	1	2	0	1	0	0	0	0	0	0	0	0	4.1	291	1	2	3	1.56216	0.83	0.8	M	2017-2018
97575	1	1	2	24	2	1	3	2	3	2	0	2	0	0	0	0	0	0	0	0	3.7	155	1	1	1		1.68	1.9	M	2017-2018
97576	2	2	2	32	1	3	1	2	2	1	1	2	1	0	0	0	0	0	0	0	9	340	2	4	4		1.42	16.1	XL	2017-2018
97577	1	1	2	56	2	3	3	2	3	1	0		0	0	0	1	1	0	0	0	7.5	241	1	4	1	3.579133333	11.26	111.4	M	2017-2018
97578	1	1	1	41	1	2	1	1	1	2	1	2	0	0	0	0	0	0	0	0	3.7	226	1	1	1	1.6206	0.47	6.2	M	2017-2018
97580	1	1	3	26	1	2	1	2	3	2	1	2	0	0	0	0	0	0	0	0	4.4	273	1	2	1	1.142951111	0.63	4.4	M	2017-2018
97585	1	1	2	21	1	2	3	2	3	2	1	1	0	0	0	0	0	0	0	0	4.9	208	1	3	1	1.87968	1.58	3.9	M	2017-2018
97588	2	1	1	56	1	1	6	2	1	2	1		0	1	0	0	0	0	0	0	6.4	278	1	4	2		27.07	9.3	M	2017-2018
97591	1	1	1	29	1	1	3	2	3	2	2	2	0	0	0	0	0	0	0	0	4.1	248	1	2	1		0.42	8	M	2017-2018
97594	1	1	1	56	2	1	6	2	2	2	0	1	0	0	0	0	0	0	0	0	2.9	185	1	1	1		0.85	3.1	M	2017-2018
97595	1	1	1	36	1	1	7	2	1	2	2	1	0	0	0	0	0	0	0	0	5.7	200	1	3	1	1.073333333	1.12	11.8	M	2017-2018
97598	1	1	1	40	2	3	1	2	1		0	2	0	0	0	0	0	0	0	0	5	226	1	3	1	1.38104	3.53	6.3	XL	2017-2018
97600	2	1	2	23	2	2	6	2	1	2	0	2	0	0	0	0	0	0	0	0	6.2	313	1	4	4		5.43	8.9	M	2017-2018
97602	1	1	1	40	2	3	4	2	1	2	0	2	0	0	0	0	0	1	0	0	4.6	237	1	2	1	3.56136	6.39	17.4	M	2017-2018
97610	1	1	2	28	1	2	2	2	3	1	0	2	0	0	0	0	0	0	0	0	3.6	217	1	1	1		2.8	41.5	M	2017-2018
97617	1	1	3	30	1	1	4	2	3		2	2	0	0	0	0	0	0	0	0	4.6	162	1	2	1		2.54	11.7	M	2017-2018
97620	2	1	2	41	2	3	7	2	1	2	0	1	1	1	0	0	0	0	0	0	4.8	377	1	2	4	4.6312	13.69	25	XL	2017-2018
97627	2	2	2	34	2	3	3	2	3	2	0	2	0	0	0	1	0	0	0	0	75	400	4	4	4		12.34	14.2	XL	2017-2018
97635	1	1	1	56	2	2	2	2	2	2	0	2	0	0	0	0	0	0	0	0	4.9	260	1	3	1	4.340746667	2.64	19.8	M	2017-2018
97638	1	1	3	51	1	2	4	2	3	1	1	2	0	0	0	0	0	0	0	0	3.4	240	1	1	1	1.427466667	1.26	7	M	2017-2018
97640	2	1	1	41	1	3	1	2	1	2	0	1	1	0	0	0	0	0	0	0	5.6	355	1	3	4	2.749502222	3.18	13.5	XL	2017-2018
97641	1	1	1	49	2	1	3	2	1		0	2	0	0	0	0	0	0	0	0	3.4	154	1	1	1		5.11	6.6	M	2017-2018
97644	1	1	1	24	1	3	2	2	3	1	0	1	0	1	0	0	0	0	0	0	4.3	211	1	2	1		0.27	147	M	2017-2018
97648	2	1	2	32	2	3	3	2	3	2	0	2	0	0	0	0	0	0	0	0	7.9	317	1	4	4	2.455671111	0.71	2.4	XL	2017-2018
97659	1	1	2	46	1	2	2	2	1	1	2	2	1	0	0	1	0	0	0	0	4.3	150	1	2	1	1.254097778	3.43	42.3	M	2017-2018
97670	1	1	2	27	2	3	7	2	3	2	0	2	0	0	0	0	0	0	0	0	4.5	243	1	2	1		5.24	8.4	XL	2017-2018
97672	2	1	1	45	2	3	1	1	3	1	0	1	0	0	0	0	0	1	0	0	5.1	301	1	3	3		3	2.3	M	2017-2018
97675	1	1	1	41	2	2	4	2	2	1	0	1	0	0	0	0	0	1	0	0	5.3	180	1	3	1	2.853333333	1.4	13.3	M	2017-2018
97683	2	1	1	49	2	2	1	1	2	2	0	2	1	0	0	1	0	0	0	0	4.4	310	1	2	4		0.91	7.4	M	2017-2018
97684	2	2	2	47	2	3	3	2	1	2	0	2	1	0	0	1	0	1	0	0	10.9	386	3	4	4		5.75	113.6	XL	2017-2018
97685	2	1	1	23	1	3	2	2	1	2	0	1	0	0	0	0	0	0	0	0	5.8	316	1	3	4	4.959635556	4.53	8.8	XL	2017-2018
97688	1	1	2	56	2	3	4	2	3	2	0	1	1	1	0	1	0	0	0	0	4.4	266	1	2	1	7.02	18.44	54.4	XL	2017-2018
97691	2	1	1	29	2	3	4	2	3	1	0		0	0	0	0	0	1	0	0	4.5	282	1	2	2	2.479582222		27.9	M	2017-2018
97692	2	1	1	31	1	2	2	2	3		0	2	0	0	0	0	0	0	0	0	4.6	311	1	2	4	1.303155556	0.87	7	M	2017-2018
97695	2	1	2	52	2	2	6	2	2	2	1	1	1	1	0	1	0	0	0	0	3.9	309	1	1	4	1.423977778	0.67	560	M	2017-2018
97699	2	1	1	55	2	2	1	2	1	2	0	1	0	0	0	0	0	0	0	0	3.3	282	1	1	2	3.821333333	1.01	7.7	M	2017-2018
97701	2	2	2	42	1	3	3	2	1	2	0	2	0	1	0	0	0	0	0	0	11.1	392	3	4	4		11.22	2.8	XL	2017-2018
97702	1	1	3	21	2	3	4	2	3	2	0	1	0	0	0	0	0	0	0	0	4	223	1	2	1		0.91	4.3	M	2017-2018
97703	2	1	1	35	1	3	2	1	1	2	1	2	0	1	0	0	0	0	0	0	4.9	279	1	3	2	2.166266667	3.1	4	M	2017-2018
97704	2	1	1	54	2	3	4	2	3		0	1	0	0	0	0	0	0	0	0	4.2	307	1	2	4	2.282466667	3.42	14.1	XL	2017-2018
97706	2	1	1	50	1	3	1	2	1	2	2	2	0	1	0	0	0	0	0	0	4.8	308	1	2	4	32.64853333	0.67	21.9	M	2017-2018
97709	2	1	2	22	2	3	3	2	1	2	2	1	0	0	0	0	0	0	0	0	3.1	286	1	1	2	2.15296	1.38	11.6	M	2017-2018
97714	1	1	2	47	1	3	7	2	1	2	0	1	0	0	0	0	0	0	0	0	6.1	262	1	4	1		2.76	18	M	2017-2018
97716	1	1	3	29	2	1	3	1	1	2	2		0	0	0	0	0	0	0	0	4	187	1	2	1		1.27	5.9	M	2017-2018
97727	2	1	2	53	1	3	4	2	3	2	2	2	1	0	0	1	0	0	0	0	4.6	350	1	2	4		4.45	300	XL	2017-2018
97735	2	1	3	30	1	3	1	2	3	2	2	2	0	0	0	0	0	0	0	0	5.3	309	1	3	4	2.466444444	1.01	15.5	M	2017-2018
97737	1	1	2	57	1	1	3	2	1	2	1	1	0	0	1	0	0	0	0	0	4	217	1	2	1	0.392777778	0.67	2	M	2017-2018
97739	1	1	3	36	2	1	4	1	3	1	2	2	0	0	0	1	0	1	0	0	4.8	154	1	2	1		0.33	866	M	2017-2018
97741	1	1	2	36	2	1	3	2	2	2	2	2	0	0	0	0	0	0	0	0	3.3	240	1	1	1	1.557257778	0.6	10.5	M	2017-2018
97744	2	1	1	55	1	1	6	2	1	2	0	1	0	0	0	0	0	0	0	0	4.2	281	1	2	2		0.49	2.3	M	2017-2018
97747	1	1	1	47	1	2	4	2	1	2	0	1	0	0	0	0	0	0	0	0	4.9	196	1	3	1	1.659195556	0.63	3.7	M	2017-2018
97751	2	1	1	54	2	2	2	2	1	2	1		0	0	0	0	0	0	0	0	4.8	330	1	2	4		1.27	1.9	M	2017-2018
97758	2	1	2	54	2	3	4	2	3	1	0		1	0	1	0	0	1	0	0	4.8	321	1	2	4	3.740475556	6.73	5.7	M	2017-2018
97760	2	1	1	55	2	3	2	2	1		0	1	0	1	0	0	0	0	0	0	5	400	1	3	4		6.66	10.5	XL	2017-2018
97762	2	1	2	50	2	3	3	2	1	2	0	2	1	0	0	0	0	0	0	0	3.4	303	1	1	4		6.52	5.6	XL	2017-2018
97763	1	1	3	21	2	1	3	2	1	2	1	2	0	0	0	0	0	0	0	0	5.9	178	1	3	1	1.594871111	1.37	20.5	M	2017-2018
97768	2	1	2	56	2	2	7	2	2	2	1		0	1	0	0	0	0	0	0	5.9	283	1	3	2	2.612364444	2.34	5.8	M	2017-2018
97774	1	1	1	33	1	1	1	1	2		0	2	0	0	0	0	0	0	0	0	3.9	241	1	1	1	1.710133333	0.36	20.2	M	2017-2018
97776	2	1	1	58	2	3	2	1	1		0	2	0	0	0	0	0	0	0	0	6.3	315	1	4	4		2.62	3.1	M	2017-2018
97782	1	1	2	39	2	1	4	2	3		1	2	1	0	1	0	0	1	0	0	2.9	159	1	1	1	1.275306667	0.42	26.8	M	2017-2018
97783	2	1	1	46	2	3	4	2	2	2	0	2	0	0	0	0	0	1	0	0	5.4	295	1	3	3	1.314973333	3.33	3.1	XL	2017-2018
97784	2	1	2	31	1	2	3	2	1	1	2	2	0	0	0	0	0	0	0	0	5.1	284	1	3	2		4.45	2.8	M	2017-2018
97787	1	1	1	52	1	1	7	2	3	2	1	1	0	0	0	0	0	0	0	0	4.3	233	1	2	1	1.170177778	13.76	4.6	M	2017-2018
97794	1	1	1	45	2	1	6	2	3	2	0	1	0	0	0	0	0	0	0	0	5	201	1	3	1	0.57072	4.27	12.5	M	2017-2018
97795	1	1	2	33	2	1	3	2	2		1	2	0	0	0	0	0	0	0	0	3.9	193	1	1	1		0.31	1.6	M	2017-2018
97810	1	1	2	57	1	1	7	2	1		2	2	0	0	0	0	0	0	0	0	4.5	209	1	2	1		0.6	7.4	M	2017-2018
97811	1	1	3	26	2	3	4	2	1	1	0	2	0	0	0	0	0	0	0	0	3.4	193	1	1	1		2.51	12	M	2017-2018
97822	1	1	2	42	2	2	4	2	1	2	0	2	0	0	0		0	0	0	0	3.8	166	1	1	1			3.7	M	2017-2018
97823	1	1	2	29	1	3	2	1	3	2	2	2	0	0	0	0	0	0	0	0	3.6	257	1	1	1		0.81	6.1	M	2017-2018
97827	1	1	1	50	1	2	6	2	1	2	1	1	0	0	0	0	0	0	0	0	7.2	270	1	4	1	1.45728	0.57	0.4	M	2017-2018
97835	1	1	1	49	2	3	4	2	1		0	1	0	0	0		0		0	0	4.7	245	1	2	1			9.4	M	2017-2018
97840	1	1	1	32	1	2	6	2	3	2	0	1	1	0	0	0	0	0	0	0	6.9	243	1	4	1		1.77	4.6	M	2017-2018
97841	1	1	3	44	2	3	3	2	1	2	0	1	0	0	0	0	0	0	0	0	5.3	236	1	3	1		2.66	0.9	M	2017-2018
97845	2	2	2	47	1	2	7	2	1	1	2	2	1	1	1	0	0	0	0	0	27.7	349	4	4	4	2.84988	16.65	5.3	XL	2017-2018
97848	1	1	1	30	2	1	4	2	1		0		0	0	0	0	0	0	0	0	4.6	217	1	2	1		0.44	6.6	M	2017-2018
97851	2	1	2	23	1	2	4	2	3		0	1	0	1	0	0	0	0	0	0	5.8	278	1	3	2	6.040226667	1.13	14.6	M	2017-2018
97866	2	1	1	39	1	3	3	2	1	2	0		1	0	0	0	0	0	0	0	4.4	316	1	2	4		5.36	14.3	XL	2017-2018
97874	1	1	1	55	2	2	3	2	1		0		0	0	0		0	0	0	0	3.4	270	1	1	1			15.5	M	2017-2018
97876	2	1	2	58	1	3	3	2	1		1	2	0	0	0	0	0	0	0	0	3.8	295	1	1	3	1.91404	6.76	4.5	M	2017-2018
97878	1	1	3	49	2	3	4	2	2	2	0	2	1	1	0	0	0	0	0	0	4.5	260	1	2	1	4.537866667	26	9.7	M	2017-2018
97886	2	1	1	54	2	1	6	2	1	2	0	1	1	1	0	0	0	0	0	0	3.9	275	1	1	2	6.229715556	0.75	33.2	M	2017-2018
97896	1	1	1	57	2	1	7	1	1	2	2		0	1	0	0	0	0	0	0	4	269	1	2	1	1.693626667	4.37	3.5	M	2017-2018
97897	2	2	1	58	1	3	6	2	1		0	1	1	0	0	0	0	0	0	0	8.4	400	2	4	4	4.695777778	9.63	5.7	XL	2017-2018
97899	1	1	3	29	1	3	4	2	1	2	0	1	1	0	0		0		0	0	6.7	207	1	4	1			11.2	M	2017-2018
97901	2	1	2	45	1	1	3	2	1	2	0	1	0	0	0	0	0	0	0	0	6.4	313	1	4	4	2.75352	0.45	20.2	M	2017-2018
97904	1	1	3	34	1	2	4	2	1	2	0	1	0	0	0	0	0	0	0	0	4.4	217	1	2	1		1.84	2.2	M	2017-2018
97909	1	1	1	45	2	3	6	2	1	2	0	1	1	0	0	0	0	0	0	0	4.3	250	1	2	1	4.20816	1.95	13.4	XL	2017-2018
97923	1	1	2	43	2	1	3	2	1	1	2	2	0	0	0	0	0	1	0	0	6.2	268	1	4	1		0.48	1.7	M	2017-2018
97924	1	2	3	41	1	1	3	2	1	2	1	1	0	0	0		0		0	0	8.5	210	2	4	1			5.3	M	2017-2018
97928	1	1	2	56	1	2	1	2	1	2	0	1	0	1	0	0	0	0	0	0	3.5	258	1	1	1	2.528182222	0.43	3.9	M	2017-2018
97930	2	1	1	32	1	2	7	2	3	2	0	1	1	0	0	0	0	0	0	0	4.3	286	1	2	2		1.07	10.2	M	2017-2018
97934	1	1	2	25	1	1	3	2	3	2	1	1	0	0	0	0	0	0	0	0	3.8	214	1	1	1	6.472155556	1.85	16.6	M	2017-2018
97938	2	2	1	35	1	3	4	2	3	2	0	1	0	0	0	0	0	1	0	0	21.6	283	4	4	2	4.17872	39.94	25.6	XL	2017-2018
97940	1	1	1	29	1	1	6	2	1	2	1	1	0	0	0	0	0	0	0	0	3.4	244	1	1	1	1.49248	2.48	3.9	M	2017-2018
97941	1	1	1	28	2	2	1	2	1	2	0	1	0	0	0	0	0	0	0	0	3.7	224	1	1	1		2.56	7.5	M	2017-2018
97948	1	1	3	32	2	1	3	2	3	2	2		0	0	0	1	0	1	0	0	2.7	227	1	1	1		1.12	23.5	M	2017-2018
97949	1	1	3	30	2	1	3	2	1	2	0	2	0	0	0	0	0	0	0	0	3.7	179	1	1	1		0.66	9.8	M	2017-2018
97951	1	1	2	24	2	1	6	2	3	2	0	1	0	0	0	0	0	0	0	0	4.7	209	1	2	1	2.522333333	0.67	3.3	M	2017-2018
97952	2	1	1	57	1	2	6	2	1	2	0		0	1	0	0	0	0	0	0	6.6	337	1	4	4	6.527497778	5.75	6.8	M	2017-2018
97958	1	1	3	24	2	3	4	2	2	1	0	2	0	1	0	0	0	1	0	0	4.2	204	1	2	1	8.124906667	0.95	22.3	M	2017-2018
97963	1	1	2	29	1	2	3	2	1	2	2	2	0	0	0	0	0	0	0	0	6.1	100	1	4	1	0.733431111	0.6	0.6	M	2017-2018
97965	2	1	2	32	1	3	6	2	3	2	0	1	0	0	0	0	0	0	0	0	6	381	1	4	4		3.72	59.5	XL	2017-2018
97966	1	1	1	54	2	2	3	2	3	1	0		0	0	0	1	0	0	0	0	5.8	234	1	3	1		0.75	87.1	M	2017-2018
97967	1	1	2	40	2	2	1	2	1	2	0	2	0	0	0	0	0	0	0	0	3.4	256	1	1	1		1.03	7.6	M	2017-2018
97974	1	1	1	44	2	1	6	1	1	2	0	2	0	0	0	0	0	0	0	0	3.4	257	1	1	1	1.77716	1.53	4.1	M	2017-2018
97977	2	1	2	40	1	3	4	2	1	2	2	2	0	0	0		0		0	0	6.1	352	1	4	4			2.5	XL	2017-2018
97978	2	1	3	41	2	3	4	2	3	2	2	1	0	1	0	0	0	0	0	0	4.8	340	1	2	4		5.89	9.5	XL	2017-2018
97986	2	1	3	29	2	3	4	2	1	2	2	1	0	0	0	0	0	0	0	0	7.5	359	1	4	4	3.4238	5.96	8.5	XL	2017-2018
97987	1	1	1	58	2	1	3	1	1	2	0	1	1	0	0	0	0	0	0	0	4.1	193	1	2	1		2.76	1.3	M	2017-2018
97995	1	1	1	47	1	2	1	1	1	2	0	2	0	1	0		0	0	0	0	5.5	259	1	3	1			4.5	M	2017-2018
98006	1	1	3	36	1	2	4	2	1		1	1	1	0	0	0	0	0	0	0	4.8	216	1	2	1		0.75	20.6	M	2017-2018
98007	1	1	3	31	1	2	4	2	1	2	0	1	0	0	0		0	0	0	0	6.1	166	1	4	1			1.7	M	2017-2018
98009	1	1	2	57	1	1	3	2	2	2	2		0	0	0	0	0	0	0	0	4	236	1	2	1		1.57	1.2	M	2017-2018
98010	1	1	1	27	2	1	6	2	1	2	0	1	0	0	0	0	0	0	0	0	3.6	161	1	1	1		1.02	3.2	M	2017-2018
98014	2	1	2	59	2	3	3	2	1	2	1	2	1	1	0	1	0	0	0	0	4.5	361	1	2	4		30.45	347.5	XL	2017-2018
98015	1	1	2	49	1	1	4	2	2	1	2		0	0	0	0	0	0	0	0	5.4	255	1	3	1		3.94	11.3	M	2017-2018
98028	2	1	2	34	2	3	3	2	2	1	2	2	0	0	0	0	0	0	0	0	6.1	357	1	4	4		4.2	20	M	2017-2018
98030	1	1	2	24	2	1	4	2	3	2	0	2	0	0	0	0	0	0	0	0	3.1	219	1	1	1	1.647555556	2.18	20.6	M	2017-2018
98031	2	1	3	31	1	3	7	1	3	1	2	2	1	0	0	0	0	0	0	0	7.9	339	1	4	4		6.22	0.7	XL	2017-2018
98033	1	1	1	42	2	2	4	2	1	2	0	2	0	0	0	0	0	0	0	0	5.1	218	1	3	1	1.695866667	0.64	32.6	M	2017-2018
98034	1	1	1	43	1	3	4	2	3	2	0	1	0	0	0		0		0	0	2.4	203	1	1	1			10.9	XL	2017-2018
98036	1	1	1	38	2	3	6	2	1		0	1	0	0	0	0	0	0	0	0	5.4	262	1	3	1		1.14	4.3	XL	2017-2018
98041	2	1	3	55	2	3	1	2	3	2	2	2	1	0	0	0	0	0	0	0	4.1	285	1	2	2		17.6	2.9	XL	2017-2018
98045	1	1	1	40	2	2	6	2	1	1	0	2	0	0	0	0	0	0	0	0	2.7	218	1	1	1		0.87	1.2	M	2017-2018
98046	2	1	2	49	2	3	3	1	2	1	2		1	1	0	1	0	0	0	0	4.6	314	1	2	4	6.415217778	19.95	53.6	XL	2017-2018
98048	1	1	2	30	2	1	6	2	3	2	0	2	0	0	0		0	0	0	0	5.9	202	1	3	1			2.7	M	2017-2018
98054	2	1	3	43	1		3	1	1	2	1	2	0	1	0	0	0	0	0	0	6.4	332	1	4	4		0.89	9.5	M	2017-2018
98056	2	1	2	34	2	3	3	2	1	2	2	2	0	0	0	0	0	1	0	0	5.6	343	1	3	4	2.024488889	6.26	9.5	M	2017-2018
98057	2	1	1	21	1	3	1	2	3		0	2	0	0	0	0	0	0	0	0	6.3	325	1	4	4		4.71	10.7	XL	2017-2018
98065	1	1	1	29	2	1	7	2	1	1	0		0	0	0	0	0	1	0	0	6.1	197	1	4	1		0.3	20	M	2017-2018
98077	1	1	2	31	1	2	3	2	2	2	0		0	0	0		0	0	0	0	6.3	212	1	4	1			11.9	M	2017-2018
98081	1	1	2	56	1	1	4	1	1	1	0	1	0	0	0	0	0	1	0	0	8	235	1	4	1	2.223946667	1.21	10.9	M	2017-2018
98082	2	2	3	46	2	3	3	2	2	1	0	2	1	1	0	0	0	0	0	0	8.9	348	2	4	4	32.21706667	5.83	11.6	XL	2017-2018
98083	1	2	1	54	2	1	4	2	2		0	2	1	0	0	0	0	0	0	0	9.7	237	3	4	1		0.88	1.1	M	2017-2018
98088	1	1	3	33	1	3	3	2	2	2	0	1	1	0	0	0	0	0	0	0	6.3	262	1	4	1	4.0256	1.28	3.6	M	2017-2018
98092	2	1	1	41	1	3	1	1	3	2	2	2	0	1	0	0	0	0	0	0	6.4	308	1	4	4	8.66248	6.25	18.9	M	2017-2018
98096	2	1	1	36	2	2	2	1	2		2	2	0	0	0	0	0	0	0	0	3.9	277	1	1	2		1.39	9.4	M	2017-2018
98097	2	1	3	29	1	3	3	2	1		0	2	1	0	0	0	0	0	0	0	3.4	285	1	1	2		0.76	4.7	XL	2017-2018
98099	1	1	2	54	1	1	3	2	1		0	1	0	1	1	0	0	0	0	0	3.7	272	1	1	1	1.385315556	2.85	18.3	M	2017-2018
98100	2	1	3	33	1	3	3	2	1	2	0	1	1	1	0	0	0	0	0	0	4.6	346	1	2	4	7.602808889	1.34	7.2	XL	2017-2018
98102	2	1	1	35	2	2	6	2	1	2	0	2	0	0	0	0	0	1	0	0	3.6	294	1	1	3	3.34356	7.45	37.3	M	2017-2018
98103	1	1	2	37	1	1	4	2	3	1	2		0	0	0	0	0	0	0	0	3.6	211	1	1	1	1.855244444	1.36	6.7	M	2017-2018
98113	1	1	2	25	2	3	3	2	1	1	1		1	0	0	0	0	0	0	0	4.6	259	1	2	1	3.354808889	7.16	8.7	M	2017-2018
98119	2	1	2	30	2	3	3	2	3	2	0	2	0	0	0	0	0	0	0	0	4.3	311	1	2	4		7.79	4	XL	2017-2018
98124	1	1	2	31	1	1	3	2	1	2	2	2	0	0	0	0	0	0	0	0	3.6	239	1	1	1		5.16	4.1	M	2017-2018
98135	2	1	3	42	2	3	3	2	3	1	2		0	0	0	0	0	1	0	0	7.6	352	1	4	4	7.410186667	31.95	1.8	XL	2017-2018
98141	2	1	1	56	2	3	1	1	3		0	1	1	1	0	0	0	0	0	0	3.1	317	1	1	4	6.184062222	0.63	1.9	XL	2017-2018
98144	1	1	1	45	2	1	3	2	3	2	0	1	0	0	0	0	0	0	0	0	4.1	215	1	2	1	2.211777778	7.46	10.5	M	2017-2018
98147	2	1	2	29	1	2	3	2	1	2	0		0	0	0	0	0	0	0	0	5.7	328	1	3	4	2.984426667	3.09	4.9	M	2017-2018
98148	1	1	2	37	2	1	3	2	2	1	2	2	0	0	0	0	0	0	0	0	4.8	212	1	2	1	2.229124444	0.7	18.1	M	2017-2018
98153	1	1	3	55	1	1	6	2	1	2	0	2	0	0	0	0	0	0	0	0	5.1	209	1	3	1		0.55	1.1	M	2017-2018
98156	2	1	1	46	2	3	1	1	2	2	0	2	0	1	0	1	0	0	0	0	4.6	321	1	2	4	10.65646667	2.09	75.9	M	2017-2018
98161	2	1	3	43	2	3	3	2	2	2	2	2	0	0	0	0	0	0	0	0	5	309	1	3	4	1.465751111	5.51	7.8	XL	2017-2018
98165	2	1	3	55	1	3	3	2	1	2	1		1	1	0	0	1	0	0	0	5.6	314	1	3	4		2.32	27.3	XL	2017-2018
98168	1	1	2	55	2	1	1	2	1	2	0	1	0	0	0	0	0	0	0	0	6.1	244	1	4	1	1.24632	1.14	7.4	M	2017-2018
98169	2	1	3	28	2	3	2	2	2	1	0	2	0	0	0	0	0	0	0	0	3.7	276	1	1	2		3.93	2.5	XL	2017-2018
98174	2	1	3	48	1	3	4	2	1	2	0	1	0	0	0		0	1	0	0	4.8	357	1	2	4		2.42		XL	2017-2018
98178	1	1	2	47	1	2	3	2	1	2	0	2	0	0	0	0	0	0	0	0	5.4	270	1	3	1		4.06	17.6	M	2017-2018
98180	2	2	1	49	1	3	1	1	2	2	0		0	1	0	1	0	0	0	0	17.1	338	4	4	4		5.97	32.3	XL	2017-2018
98189	1	1	3	43	1	1	3	2	1	2	0	2	0	0	0	0	0	0	0	0	5.8	221	1	3	1	0.865186667	0.28	2.7	M	2017-2018
98195	1	1	3	28	1	1	4	2	1	2	2	2	1	1	0	0	0	0	0	0	4.1	237	1	2	1	1.397928889	1.03	1.8	M	2017-2018
98202	2	1	2	50	1	3	4	1	1	2	1	2	0	0	0	0	0	1	0	0	6.4	325	1	4	4	1.797973333	4.17	19.9	M	2017-2018
98203	1	1	2	35	1	2	3	2	3	2	0	1	0	0	0	0	0	0	0	0	4	241	1	2	1		6.44	11	M	2017-2018
98207	2	1	3	46	1	3	7	2	2		2	2	1	0	0	0	0	0	0	0	6.6	359	1	4	4		5.86	14.1	XL	2017-2018
98208	1	1	2	39	2	1	3	2	2	2	2	2	1	0	0	0	0	0	0	0	4.5	260	1	2	1	2.05392	0.79	86.9	M	2017-2018
98209	2	1	1	58	1	2	3	1	1	2	0	1	0	0	0	0	0	0	0	0	5.2	296	1	3	3		0.47	5.5	M	2017-2018
98215	1	1	1	51	2	3	3	2	2	2	0	1	0	0	0	0	0	0	0	0	5.6	188	1	3	1		0.73	3.6	M	2017-2018
98216	2	1	2	47	1	2	2	2	1	2	0	2	0	0	0	0	0	0	0	0	2.4	274	1	1	2		1.15	4.2	XL	2017-2018
98218	1	1	1	33	2	1	1	2	1	2	0		0	0	0		0		0	0	3.7	158	1	1	1			1.2	M	2017-2018
98220	1	1	2	50	1	3	4	2	1		1		1	0	0	0	0	0	0	0	7	245	1	4	1		7.26	10.8	XL	2017-2018
98222	1	1	1	26	2	1	3	2	3	2	0	2	0	0	0	0	0	0	0	0	3.1	194	1	1	1		4.43	1.7	M	2017-2018
98223	2	1	1	52	1	3	4	2	3	2	0	1	0	1	0	0	0	0	0	0	5.3	303	1	3	4		3.29	11.8	XL	2017-2018
98225	2	1	3	26	1	3	4	2	1	2	1	1	1	0	0	0	0	0	0	0	5.6	335	1	3	4	2.932337778	4.36	6.9	XL	2017-2018
98228	1	1	1	52	2	3	4	2	2		0	1	1	1	0	0	0	1	0	0	2.3	209	1	1	1	4.575706667	52.45	20.7	XL	2017-2018
98241	1	1	1	32	1	2	6	2	3		0	1	0	0	0	0	0	0	0	0	3.6	100	1	1	1	1.545866667	0.61	3.6	M	2017-2018
98242	1	1	2	53	2	3	4	2	2	2	1	2	0	1	0	1	0	0	0	0	6	250	1	4	1	3.81248	3.96	192	M	2017-2018
98243	2	1	1	35	1	3	6	2	3	2	2	1	0	1	0	0	0	0	0	0	4.4	358	1	2	4	6.936013333	3.29	11.3	M	2017-2018
98256	1	1	1	25	2	2	4	2	3	2	0	1	0	0	0	0	0	1	0	0	2	179	1	1	1	1.817244444	1.22	9.2	M	2017-2018
98259	1	2	1	52	2	3	4	2	3	2	0	2	1	1	0	0	0	0	0	0	13	268	3	4	1		31.53	9.6	XL	2017-2018
98262	2	1	2	59	1	2	3	2	2	1	0	1	0	0	0	0	0	0	0	0	5	294	1	3	3	2.216817778	0.51	13.8	M	2017-2018
98266	1	1	2	41	2	3	2	2	1		2	2	0	0	0	0	0	1	0	0	5	198	1	3	1		0.78	20.5	M	2017-2018
98267	1	1	1	49	1	2	4	2	1		1	2	1	0	0	0	0	0	0	0	4.9	259	1	3	1	1.865111111	1.61	24	M	2017-2018
98271	2	1	1	50	1	2	6	2	1	2	0	1	0	0	0	0	0	0	0	0	4	283	1	2	2	5.00808	0.6	2.5	XL	2017-2018
98272	2	2	1	55	1	3	2	2	1		1		1	1	0	1	0	0	0	0	8.7	400	2	4	4		2.77	83.8	XL	2017-2018
98274	2	1	1	52	2	3	3	2	1	2	0	2	0	0	0	0	0	0	0	0	6.3	365	1	4	4		7.16	28.2	XL	2017-2018
98280	2	1	1	31	2	2	6	2	1	2	0	1	0	1	0	0	0	1	0	0	4.1	362	1	2	4	4.433106667	5.6	2.4	M	2017-2018
98284	2	1	2	38	2	3	3	2	3	2	1	1	1	0	0	0	0	1	0	0	6.5	319	1	4	4		13.54	3.7	XL	2017-2018
98285	1	1	1	24	2	1	6	2	1	2	0	1	0	0	0	0	0	1	0	0	3.4	199	1	1	1		0.57	3.7	M	2017-2018
98293	2	1	2	52	2	3	4	2	1	2	1	2	1	1	0	0	0	1	0	0	5.1	339	1	3	4	8.327306667	6.7	7.7	XL	2017-2018
98295	1	1	2	23	2	2	1	2	1	2	0	2	0	0	0	0	0	0	0	0	3.9	235	1	1	1		2.86	12.3	M	2017-2018
98298	2	1	3	28	2	3	7	2	1	2	1	2	0	0	0	0	0	0	0	0	5.4	352	1	3	4	4.517471111	6.03	16.9	XL	2017-2018
98308	2	1	1	35	1	2	1	2	1	2	0	1	0	0	0	0	0	0	0	0	3.1	307	1	1	4		0.37	1.4	M	2017-2018
98310	2	2	1	47	2	3	1	2	1		0	1	0	0	0	0	0	0	0	0	11.7	338	3	4	4		7.52	5	XL	2017-2018
98314	1	1	3	25	1	3	4	2	3	1	2	2	1	0	0	0	0	0	0	0	4.3	225	1	2	1	4.586666667	0.87	4.8	XL	2017-2018
98318	2	1	3	40	1	3	3	2	2	1	0	2	1	1	0	0	0	0	0	0	6	294	1	4	3	4.6768	5.84	9.6	M	2017-2018
98320	2	1	1	48	2	3	4	2	3		0	2	1	0	0	0	0	0	0	0	5.1	303	1	3	4	4.8026	4.44	4.6	XL	2017-2018
98322	2	2	2	29	2	3	3	2	1	1	2	2	1	0	0	0	0	1	0	0	8.9	284	2	4	2	5.540266667	4.56	3.9	XL	2017-2018
98323	1	1	1	31	2	1	3	2	1	2	0	1	0	0	0	0	0	0	0	0	3	163	1	1	1		3.96	3.1	M	2017-2018
98326	1	1	1	55	2	1	4	2	1	2	0	1	0	0	0	0	0	0	0	0	2.5	163	1	1	1		1.25	1.7	M	2017-2018
98333	2	1	2	36	1	2	2	1	1	2	2	1	0	0	0		0		0	0	6.6	304	1	4	4				M	2017-2018
98336	2	1	2	41	2	3	4	2	3	2	0	1	1	1	0	0	0	1	0	0	5.1	314	1	3	4	6.689733333	9.07	19.3	XL	2017-2018
98338	1	1	2	54	1	1	3	2	3	2	0	2	0	1	0	1	0	0	0	0	5	214	1	3	1		0.74	27	M	2017-2018
98343	1	1	1	31	2	1	4	2	3	2	0	1	0	1	0	0	0	0	0	0	3.6	131	1	1	1	2.212146667	2.74	3.7	M	2017-2018
98350	2	2	1	36	2	3	1	2	1	2	1	2	0	1	0	1	0	0	0	0	13.3	371	3	4	4	13.01066667	11.63	64.3	XL	2017-2018
98351	1	1	2	38	2	2	1	2	1	2	0	1	0	0	0	0	0	0	0	0	3.9	225	1	1	1		2.79	72.6	M	2017-2018
98354	2	2	1	57	2	3	4	2	1	2	0	2	1	1	0	0	0	0	0	0	8.3	322	2	4	4	3.150302222	5.45	7.5	XL	2017-2018
98357	1	1	1	21	1	1	4	2	3	1	0	1	0	0	0	0	0	0	0	0	7.3	135	1	4	1		0.65	22.2	M	2017-2018
98358	1	1	2	33	1	2	4	2	3	2	0	1	0	0	0	0	0	0	0	0	2.8	147	1	1	1	2.728568889	1.73	8.7	XL	2017-2018
98364	2	1	1	37	1	3	3	2	1	2	0	1	0	0	0	0	0	0	0	0	2.6	275	1	1	2		6.18	3.5	XL	2017-2018
98370	1	1	1	20	1	1	4	2	3	1	0	1	0	0	0	1	0	0	0	0	6.7	140	1	4	1			167.5	M	2017-2018
98374	2	1	3	42	2	3	3	1	2	1	2	2	0	1	0	0	0	1	0	0	4.2	347	1	2	4	6.436515556	2.7	13.5	XL	2017-2018
98376	1	1	1	20	1	1	2	2	3		0	2	0	0	0	0	0	0	0	0	6.5	194	1	4	1	1.077333333	1.03	39.1	M	2017-2018
98392	1	1	2	47	1	1	4	2	1	2	0	1	0	0	0	0	0	0	0	0	4.9	235	1	3	1		0.43	2.5	M	2017-2018
98394	1	1	2	38	2	2	2	2	1	2	0	2	0	0	0	0	0	0	0	0	5.4	207	1	3	1		0.45	5.5	M	2017-2018
98399	2	1	1	54	1	2	6	2	1	2	0	2	0	0	0	0	0	0	0	0	6.8	292	1	4	3		0.39	6.6	M	2017-2018
98401	1	1	3	41	1	2	4	2	2	2	0	2	0	0	0	0	0	0	0	0	3.8	237	1	1	1		0.56	9.4	XL	2017-2018
98402	2	1	3	22	1		1	2	3	2	1	2	0	0	0	0	0	0	0	0	6.5	332	1	4	4	6.616266667	6.12	26.7	XL	2017-2018
98403	1	1	2	27	1	2	6	2	3	2	0		0	0	0	0	0	0	0	0	5.5	252	1	3	1		1.98	5.5	M	2017-2018
98416	1	1	1	25	2	1	6	2	3	1	0	1	0	0	0	0	0	0	0	0	4.6	170	1	2	1	0.480853333	0.33	16.3	M	2017-2018
98420	1	1	2	27	2	1	3	2	1	2	0	1	0	0	0	0	0	0	0	0	2.8	108	1	1	1	0.480311111	0.51	6.6	M	2017-2018
98428	1	1	2	25	2	2	3	2	3		2	2	1	0	0	0	0	0	0	0	3.6	211	1	1	1		0.75	2	M	2017-2018
98435	1	1	2	21	2	1	4	2	3	2	0	1	0	0	0	0	0	0	0	0	5.3	210	1	3	1		0.24	8.2	M	2017-2018
98436	1	1	3	36	1	2	4	2	3	2	2	1	0	0	0	0	0	0	0	0	3.7	240	1	1	1		1.09	8.1	M	2017-2018
98437	1	1	3	32	2	2	4	2	3	1	2	2	0	0	0	0	0	0	0	0	1.7	143	1	1	1	1.581262222	2.35	5.4	M	2017-2018
98441	2	2	3	22	1	3	3	2	3	2	2	1	1	0	1	0	0	0	0	0	10.5	400	3	4	4		15.39	10.6	XL	2017-2018
98443	1	1	1	21	2	1	3	2	1	2	2	1	0	0	0	0	0	0	0	0	2.8	205	1	1	1		3.33	8.1	M	2017-2018
98444	2	1	2	59	2	3	3	2	1	1	2	2	0	0	0	0	1	0	0	0	4.8	301	1	2	3	1.837173333	2.99	5.4	XL	2017-2018
98445	1	1	3	25	2	2	2	2	3		2	2	0	0	0	0	0	0	0	0	2.5	166	1	1	1		0.88	13	M	2017-2018
98447	2	2	2	32	1	3	3	2	1	2	0	1	0	0	0	0	0	0	0	0	20	287	4	4	2		14.76	5.3	XL	2017-2018
98452	2	2	1	52	1	1	6	2	1	2	1	2	1	0	0	1	0	0	0	0	22.9	288	4	4	2	0.621493333	1.11	126.5	M	2017-2018
98456	1	1	1	36	1	1	4	1	1	1	0	1	0	0	0	0	0	0	0	0	5.9	178	1	3	1		1.01	6	M	2017-2018
98458	2	1	2	24	1	2	2	1	1		0	2	0	0	0	0	0	0	0	0	5.3	314	1	3	4		2.22	11.5	M	2017-2018
98460	2	1	2	27	2	3	1	1	2	1	0	2	0	0	0	0	0	0	0	0	6.6	392	1	4	4		6.36	10.3	XL	2017-2018
98469	2	1	2	41	1	2	6	2	1	2	0	1	0	0	0	0	0	0	0	0	6.3	332	1	4	4		0.84	12.7	M	2017-2018
98470	1	1	2	38	2	2	2	1	2		0	2	1	0	0	0	0	0	0	0	4	266	1	2	1		0.58	3.6	M	2017-2018
98474	1	1	1	35	1	1	4	2	3	2	0	1	1	0	0	0	0	0	0	0	5.8	202	1	3	1	1.949546667	0.98	30.4	M	2017-2018
98475	1	1	1	22	1	3	1	2	3		0	2	0	0	0	0	0	0	0	0	7.3	262	1	4	1	1.865013333	1.76	9.5	M	2017-2018
98479	1	1	3	27	1	1	6	2	1	2	0	1	0	0	0	0	0	0	0	0	5.6	181	1	3	1		0.69	5.5	M	2017-2018
98483	1	1	2	26	2	1	3	2	1	1	0	2	0	0	0	0	0	0	0	0	4	206	1	2	1	2.207333333	1.16	14.3	M	2017-2018
98485	1	1	2	21	1	1	7	2	1	1	0	2	0	0	0	0	0	0	0	0	4.6	202	1	2	1	0.7424	0.39	4.5	M	2017-2018
98489	2	1	1	55	2	3	4	2	2	2	1	2	1	1	0	0	0	0	0	0	2.8	337	1	1	4		8.24	12.4	XL	2017-2018
98494	1	1	2	25	2	1	7	2	1	2	0	2	0	0	0	0	0	0	0	0	3	202	1	1	1	2.540666667	0.39	8	M	2017-2018
98495	2	1	1	48	1	1	3	2	1	2	0		0	0	0	0	0	0	0	0	3.9	288	1	1	2	1.690453333	0.88	3.2	M	2017-2018
98496	1	1	2	46	2	3	4	2	3	2	0	2	1	0	0		0		0	0	5.7	272	1	3	1			6.9	M	2017-2018
98500	2	1	1	56	2	2	2	2	1	1	0	1	1	1	1	0	0	0	0	0	3.5	280	1	1	2	3.84256	3.38	5.3	M	2017-2018
98512	2	1	1	32	2	3	4	2	3	1	0	2	0	1	0	0	0	0	0	0	7.8	353	1	4	4	10.65866667	32.67	54.1	XL	2017-2018
98521	2	1	2	40	1	3	4	2	1		2	1	1	0	0	0	0	0	0	0	3.6	294	1	1	3		2.71	8.6	XL	2017-2018
98523	2	1	3	40	1	3	3	1	1	2	1	2	0	0	0		0		0	0	5.6	380	1	3	4			5	XL	2017-2018
98524	2	1	2	49	2	3	4	2	1	2	2	2	1	0	0	0	0	0	0	0	4	306	1	2	4		4.58	4.5	XL	2017-2018
98527	1	1	2	30	2	1	4	1	3	1	0	1	0	0	0	0	0	1	0	0	3.7	259	1	1	1		0.53	17.3	M	2017-2018
98528	2	1	2	32	1	3	3	2	3	2	2	2	1	0	0	1	0	0	0	0	5.4	319	1	3	4		0.96	18.1	XL	2017-2018
98531	1	1	3	20	2	1	3	2	3	2	0	2	0	0	0	1	0	0	0	0	4.3	163	1	2	1	0.757466667	1.63	122.3	M	2017-2018
98537	2	2	1	59	2	3	1	1	1	2	0	2	1	0	0	1	0	0	0	0	8.5	310	2	4	4		5.16	51.8	M	2017-2018
98542	2	1	1	54	2	3	4	2	3	2	0	1	1	1	0	0	0	1	0	0	3.6	285	1	1	2	2.00704	0.39	4.8	M	2017-2018
98545	1	1	1	36	2	1	2	2	1	2	0		0	0	0	0	0	0	0	0	5.3	244	1	3	1	1.369111111	0.53	1.3	M	2017-2018
98550	2	1	2	40	1	3	4	2	3	2	0	2	1	0	0	0	0	0	0	0	5	305	1	3	4		8.95	5	XL	2017-2018
98551	1	1	1	32	2	2	6	2	1		0	1	0	0	0	0	0	0	0	0	5.5	187	1	3	1	1.924106667	1.96	5	M	2017-2018
98553	1	1	1	40	2	1	2	2	1		0	2	0	0	0	1	0	0	0	0	5.8	101	1	3	1	1.488888889	2.43	843	M	2017-2018
98555	2	2	1	21	1	3	2	2	3	2	0	1	1	0	0		0		0	0	10.7	377	3	4	4			6.6	M	2017-2018
98556	1	1	1	48	1	1	6	2	1	2	0	2	1	0	0	0	0	0	0	0	4.9	269	1	3	1		1.32	2.9	M	2017-2018
98561	2	1	3	44	1	3	4	2	1	2	2	2	1	1	0	0	0	0	0	0	4.9	325	1	3	4	2.253911111	0.67	6.8	XL	2017-2018
98564	1	1	1	39	2	1	3	2	1	2	0	1	0	0	0	0	0	0	0	0	4	227	1	2	1		0.42	0.9	M	2017-2018
98565	1	1	3	57	2	1	3	2	2	2	2	2	0	0	0	0	0	0	0	0	4	209	1	2	1	1.503333333	2.49	6.3	M	2017-2018
98571	1	1	3	28	2	3	4	2	3		1	2	0	0	0	0	0	0	0	0	5.2	166	1	3	1	2.097315556	1	19	M	2017-2018
98574	1	1	3	56	2	2	4	2	1	2	2	2	1	0	0	1	0	0	0	0	5.8	244	1	3	1		0.74	92.5	M	2017-2018
98585	1	1	1	51	2	1	1	2	2	2	0		0	0	1	0	1	0	0	0	4.4	167	1	2	1		0.99	19	M	2017-2018
98589	2	1	3	21	2	3	1	2	1	2	2	2	1	0	0	0	0	0	0	0	5.7	303	1	3	4		18.92	55	XL	2017-2018
98594	2	1	1	38	2	3	1	2	1	2	0	2	0	0	0	0	0	1	0	0	7.1	346	1	4	4		4.26	27.9	XL	2017-2018
98595	1	1	1	50	2	2	1	2	2		0	1	0	0	0	0	0	0	0	0	4.4	140	1	2	1		1.27	13.2	M	2017-2018
98601	2	1	2	41	2	2	4	2	2	2	1	2	1	0	0	1	0	0	0	0	7.1	344	1	4	4		5.38	85.3	M	2017-2018
98606	1	1	3	47	1	2	4	2	1		1	1	0	0	0		0		0	0	5.6	249	1	3	1			6.7	M	2017-2018
98611	2	1	2	59	2	2	2	2	2	2	0	1	1	1	0	0	0	0	0	0	4.3	335	1	2	4	3.269395556	2.93	4.7	M	2017-2018
98614	2	1	1	59	2	1	6	2	1		0	1	0	0	0		0		0	0	5.3	337	1	3	4			16.2	M	2017-2018
98616	2	1	1	44	2	1	6	2	1	2	0	1	0	0	0	0	0	0	0	0	3.7	280	1	1	2		0.28	3.5	M	2017-2018
98617	2	1	2	55	2	3	7	2	3	2	1		0	0	0	0	0	0	0	0	6	338	1	4	4		0.32	1.6	M	2017-2018
98622	1	1	1	59	2	3	4	2	3	2	0	2	1	0	1	0	0	0	0	0	5	209	1	3	1	4.502613333	6.68	8.4	XL	2017-2018
98624	1	1	1	53	1	3	4	2	1	2	0	1	0	0	0	0	0	0	0	0	5.1	207	1	3	1		0.72	6.3	M	2017-2018
98627	2	1	1	53	1	1	6	2	2	2	1	1	1	0	0	1	0	0	0	0	4	279	1	2	2		0.43	23.6	M	2017-2018
98628	2	1	1	48	1	2	1	2	1		0	1	0	0	0	0	0	0	0	0	3.7	300	1	1	3		4.79	15.5	XL	2017-2018
98629	2	1	1	45	1	2	3	2	1	2	2	2	0	0	0	0	0	0	0	0	3.8	316	1	1	4		1.25	0.5	M	2017-2018
98631	1	1	3	43	2	2	3	1	1	2	2	2	0	0	0	0	0	0	0	0	3.6	233	1	1	1		1.25	17.9	M	2017-2018
98646	1	1	1	43	2	3	1	1	2	1	2	2	0	0	0	0	0	0	0	0	3.5	233	1	1	1		8.36	3.3	M	2017-2018
98653	2	1	3	57	1	3	4	2	1	2	1	1	1	1	0	1	0	0	0	0	6.4	389	1	4	4		4.54	68.6	M	2017-2018
98656	2	2	1	54	1	3	3	2	1	2	0	1	1	1	0	1	0	0	0	0	9	304	2	4	4		1.79	233	XL	2017-2018
98657	1	1	2	55	1	2	2	2	1	2	0	1	0	0	0	0	0	0	0	0	4.8	167	1	2	1		1.1	6.1	M	2017-2018
98661	1	1	2	31	2	1	4	1	3	2	2	1	0	0	0	0	0	0	0	0	4	197	1	2	1	0.699466667	0.27	6.3	M	2017-2018
98666	2	1	1	53	1	2	4	2	1		0		1	0	0	0	0	0	0	0	5.3	280	1	3	2		4.81	6	M	2017-2018
98673	2	1	1	55	2	2	6	2	2		0	1	1	0	0	0	0	0	0	0	5.3	328	1	3	4	3.280284444	7.36	9.6	M	2017-2018
98677	2	1	3	23	1	3	3	2	3	2	0	2	0	0	0	0	0	0	0	0	4.5	289	1	2	2	4.438391111	1.92	1.7	XL	2017-2018
98680	1	2	2	37	2	3	4	2	3	2	0	2	0	0	0	0	0	0	0	0	8.2	251	2	4	1	2.503742222	2.38	5.8	XL	2017-2018
98687	1	1	2	30	2	2	3	2	3		1	2	0	0	0	0	0	0	0	0	2.5	210	1	1	1		1.1	11	M	2017-2018
98689	2	1	3	35	1	3	3	1	2	2	2	1	1	0	0	0	0	0	0	0	4.8	309	1	2	4	4.928746667	1.68	8	M	2017-2018
98691	1	1	1	56	1	2	2	2	3	1	0	2	0	0	0	0	0	0	0	0	4.9	227	1	3	1		4.32	5.6	M	2017-2018
98692	1	1	3	25	1	1	4	2	3	2	0	1	0	0	0	0	0	0	0	0	5.3	164	1	3	1		0.4	13.5	M	2017-2018
98693	1	1	1	56	2	3	1	1	2	2	0		1	0	0	1	0	0	0	0	5.1	267	1	3	1		0.59	8.8	XL	2017-2018
98694	2	1	2	54	2	3	3	2	1	2	0	1	0	1	0	0	0	0	0	0	3.1	327	1	1	4		5.71	1.5	XL	2017-2018
98698	1	1	3	27	2	1	6	2	1	2	0	2	0	0	0	0	0	0	0	0	4.4	181	1	2	1		2.23	5.2	M	2017-2018
98708	1	1	2	43	1	1	3	2	3	2	2	2	0	0	0	0	0	0	0	0	2.9	242	1	1	1		0.78	18.2	M	2017-2018
98710	2	1	2	24	1	3	1	1	3		0	2	0	0	0	0	0	0	0	0	4	321	1	2	4		3.25	6.8	XL	2017-2018
98711	1	1	3	53	1	3	7	2	3	2	2	2	0	0	0	0	0	0	0	0	2.6	231	1	1	1		5.94	7.3	XL	2017-2018
98713	1	1	1	59	2	2	7	2	3	1	0	1	0	0	0	0	1	1	0	0	2.7	185	1	1	1		0.52	14.7	M	2017-2018
98714	2	1	2	40	2	3	1	2	1	2	1	2	0	0	0	0	0	0	0	0	4.4	291	1	2	3		6.1	9.9	XL	2017-2018
98718	1	1	1	35	2	2	2	2	2	2	1	2	0	0	0	0	0	1	0	0	4	237	1	2	1		4.14	1.4	M	2017-2018
98721	2	1	1	55	2	3	4	2	3	1	0	2	1	0	0	0	0	0	0	0	5.5	313	1	3	4		4.6	9.6	XL	2017-2018
98724	2	1	3	22	1	3	2	2	3		2	2	0	0	0	1	0	0	0	0	6.8	301	1	4	3		1.83	688	M	2017-2018
98726	1	1	2	38	1	2	3	2	1	2	0	2	0	0	0	0	0	0	0	0	4.4	223	1	2	1	0.870173333	0.53	5.4	M	2017-2018
98729	1	1	2	30	2	1	6	2	3	2	0	2	0	0	0	0	0	0	0	0	4.2	186	1	2	1	1.986595556	4.53	3.8	M	2017-2018
98733	1	1	2	36	2	3	3	2	1	2	1	1	0	0	0	0	0	0	0	0	4.3	254	1	2	1	2.898026667	1.57	1.4	M	2017-2018
98734	2	2	3	32	1	3	3	2	3	2	1		0	0	0	0	0	0	0	0	9	385	2	4	4		3.62	9	XL	2017-2018
98740	1	1	1	31	1	2	6	2	1	2	0	1	0	0	0	0	0	0	0	0	3.8	220	1	1	1		1.28	3.4	M	2017-2018
98747	1	1	3	21	1	1	4	2	3	2	0	2	0	0	0	0	0	0	0	0	5.4	116	1	3	1	0.836728889	0.98	4	M	2017-2018
98748	1	1	3	50	1	1	3	2	3	2	2	1	0	0	0	0	0	0	0	0	6.4	210	1	4	1	0.470133333	0.5	5	M	2017-2018
98749	2	1	3	37	1	3	3	1	2	1	2	2	1	0	1	1	1	0	0	0	5.8	290	1	3	3		1.4	24.8	M	2017-2018
98751	1	1	1	42	1	1	6	2	1	2	0	1	0	0	0	0	0	0	0	0	5.3	246	1	3	1	1.122	0.58	33.3	M	2017-2018
98757	1	1	2	41	1	2	3	2	1	2	1	1	0	0	0	0	0	0	0	0	4.9	175	1	3	1		2.47	1.6	M	2017-2018
98762	1	1	1	28	1	3	3	2	1	2	0	1	0	1	0	0	0	0	0	0	3.6	264	1	1	1	2.756942222	0.8	12	XL	2017-2018
98769	1	1	1	41	1	2	6	2	1	2	0	1	0	0	0	0	0	0	0	0	2.8	149	1	1	1		1.63	2	M	2017-2018
98770	2	2	1	46	2	3	4	2	1	2	0	1	1	0	0	0	0	1	0	0	9.5	301	2	4	3		8.1	13.2	XL	2017-2018
98775	1	1	1	26	1	3	7	2	3	2	0	1	1	0	0	0	0	0	0	0	6	253	1	4	1	2.948977778	4.21	10.4	M	2017-2018
98776	2	1	1	45	2	3	3	2	1	2	0	1	0	0	0	0	0	0	0	0	4.6	281	1	2	2		2.92	1.2	XL	2017-2018
98778	1	1	2	42	1	1	6	2	1	2	0	1	0	0	0	0	0	0	0	0	4.2	213	1	2	1	0.707351111	2.11	1.9	M	2017-2018
98780	2	1	2	45	1	3	4	2	1	1	2	1	0	0	1	0	0	0	0	0	7.1	337	1	4	4	5.259955556	2.75	10.5	M	2017-2018
98781	1	1	2	55	2	3	3	2	2	2	1	1	0	0	0	0	0	0	0	0	7	272	1	4	1	2.0944	2.9	4	M	2017-2018
98782	1	1	2	43	2	2	4	2	3	2	0	2	0	0	0	0	0	1	0	0	5.3	240	1	3	1		0.51	3.6	M	2017-2018
98783	2	1	2	40	2	3	3	2	1	2	1	1	1	1	0	0	0	0	0	0	6.6	341	1	4	4		6.02	30	XL	2017-2018
98784	1	1	2	25	2	3	7	2	1	1	0		0	0	0	0	0	0	0	0	6	199	1	4	1		9.48	2.3	M	2017-2018
98788	2	1	2	20	2	3	1	2	3	2	0	1	0	0	0	0	0	0	0	0	3.9	286	1	1	2	5.70492	1.28	10.9	XL	2017-2018
98789	1	1	1	53	2	2	2	2	1		0	2	0	0	0	0	0	0	0	0	4.4	258	1	2	1		0.54	1.8	M	2017-2018
98790	1	1	2	44	1	3	7	2	1	2	2	2	0	1	0	1	0	0	0	0	5.1	218	1	3	1		20	36.6	M	2017-2018
98791	1	1	2	54	1	1	3	2	2	2	0	1	0	0	0	0	0	0	0	0	3.1	235	1	1	1	0.570902222	0.38	8.2	M	2017-2018
98793	1	1	1	46	2	1	6	2	1	2	0	2	0	1	0	0	0	0	0	0	3.2	198	1	1	1	1.837048889	1.29	10.4	M	2017-2018
98796	1	1	1	21	2	1	4	2	3		0	2	0	0	0	0	0	1	0	0	2.7	204	1	1	1		0.37	10.6	M	2017-2018
98797	1	1	1	55	2	1	3	2	1	2	0		0	0	0	0	0	0	0	0	2.1	226	1	1	1		2.89	2.5	M	2017-2018
98799	1	1	1	32	2	3	3	2	3	2	0	1	0	0	0	0	0	0	0	0	5	100	1	3	1		44.63	9.5	XL	2017-2018
98803	1	1	1	45	1	3	1	1	1		0	1	1	0	1	0	0	0	0	0	6.8	250	1	4	1		1.77	16.5	M	2017-2018
98804	2	1	1	39	2	3	6	2	2	2	0	1	1	0	0	0	0	1	0	0	6.3	277	1	4	2	6.5824	1.18	12.4	M	2017-2018
98807	1	1	2	29	2	3	1	2	1	2	0	2	0	0	0	0	0	0	0	0	3.3	243	1	1	1		1.89	9.3	M	2017-2018
98810	2	1	1	55	2	3	4	2	1	2	2	2	0	0	0	0	0	0	0	0	4.1	285	1	2	2		18.17	9.6	XL	2017-2018
98817	1	1	3	21	2	1	3	2	3	2	0	2	0	0	0	0	0	0	0	0	3.7	232	1	1	1		0.54	6.5	M	2017-2018
98819	2	1	1	58	2	3	4	2	2	1	0	2	1	1	1	0	0	0	0	0	6.7	326	1	4	4	5.199866667	47.8	15.1	XL	2017-2018
98822	2	1	2	39	1	2	3	2	1	2	2	1	0	0	0	0	0	0	0	0	4.9	306	1	3	4		0.51	3.1	M	2017-2018
98824	2	1	2	24	1	3	7	1	3	2	2	2	0	0	0	0	0	0	0	0	6.5	279	1	4	2	3.412444444	5.96	5.7	M	2017-2018
98828	1	1	2	29	2	3	4	2	3	1	0	2	0	0	0	0	0	1	0	0	3.7	271	1	1	1	5.081422222	1.52	22	XL	2017-2018
98832	2	1	2	48	2	2	4	2	2	2	0	2	0	0	0	0	0	0	0	0	2.6	276	1	1	2	2.021066667	0.79	9.3	M	2017-2018
98834	1	1	2	55	2	1	3	2	1	1	2	2	1	0	0	1	1	0	0	0	7.2	228	1	4	1		0.4	18.3	XL	2017-2018
98839	1	1	1	32	2	2	6	2	1	2	0	1	0	0	0		0		0	0	4.2	154	1	2	1			3.2	M	2017-2018
98840	1	1	3	50	2	3	7	2	2	2	0	2	1	0	0	0	0	0	0	0	4.5	210	1	2	1	2.076933333	3.43	34.1	M	2017-2018
98843	1	1	2	56	1	1	3	2	2	1	2	2	0	0	0	0	0	0	0	0	4.7	266	1	2	1	0.779777778	2.09	0.6	M	2017-2018
98845	2	1	1	50	2	2	6	2	1		0	1	0	1	0	0	0	0	0	0	5.2	316	1	3	4		4.45	8.7	M	2017-2018
98846	1	1	2	47	2	2	3	1	1	1	2		0	0	0	1	0	0	0	0	5.6	212	1	3	1	1.146911111	0.95	24.5	M	2017-2018
98847	2	2	1	52	1	3	3	2	2	2	0	1	1	0	0	0	0	0	0	0	10.1	400	3	4	4	5.683671111	5.1	19.7	XL	2017-2018
98851	1	1	1	23	2	1	7	2	1	2	0	2	0	0	0	0	0	0	0	0	2.7	167	1	1	1		2.98	0.9	M	2017-2018
98854	1	1	1	22	1	2	1	2	3		0	1	0	0	0	0	0	0	0	0	5	247	1	3	1	1.263626667	2.62	6.1	M	2017-2018
98857	1	1	1	58	1	1	6	2	1	2	1	1	0	0	0	0	0	0	0	0	2.9	209	1	1	1		1.01	8.4	M	2017-2018
98865	1	1	2	36	1	1	3	2	3	2	0	2	0	0	0	0	0	0	0	0	4.9	187	1	3	1	0.40572	1.13	6.9	M	2017-2018
98868	1	1	1	20	1	1	4	2	3	2	0		0	0	0	0	0	0	0	0	6.7	185	1	4	1		0.23	2.4	M	2017-2018
98872	1	1	2	44	2	3	4	2	1	2	0	1	1	0	0	0	0	0	0	0	4	264	1	2	1		2.71	23.6	XL	2017-2018
98876	2	1	3	22	1	1	4	2	3	2	0	1	0	0	0	0	0	0	0	0	4.5	301	1	2	3		19.54	13.2	M	2017-2018
98877	1	1	1	39	1	1	6	1	1	2	0	1	1	0	0	0	0	0	0	0	3.3	224	1	1	1	1.642222222	0.62	4.4	M	2017-2018
98878	1	1	1	42	2	3	1	1	2	2	0	1	0	0	0	0	0	0	0	0	3	211	1	1	1		1.2	1.6	M	2017-2018
98892	1	2	3	55	1	1	3	2	1	2	2	2	1	0	0	0	0	0	0	1	14.1	225	4	4	1	1.552213333	0.48	3.8	M	2017-2018
98894	1	1	1	35	1	2	6	1	1		2	1	0	0	0	0	0	0	0	0	4.3	100	1	2	1	4.047217778	2.62	4.9	M	2017-2018
98895	2	1	2	38	1	3	4	2	1	2	2	2	1	0	0	0	0	0	0	0	4.9	293	1	3	3		1.8	8.8	M	2017-2018
98900	1	1	2	36	1	2	3	2	1	2	0	2	0	0	0	0	0	0	0	0	3.8	187	1	1	1		1.09	16.4	M	2017-2018
98902	1	1	1	56	2	1	6	2	1	2	0	1	0	0	0	0	0	0	0	0	4.1	185	1	2	1	3.3368	0.36	1.4	M	2017-2018
98904	1	1	2	51	2	1	3	2	1	2	0	1	0	0	0	0	0	0	0	0	4.8	216	1	2	1	0.6032	0.67	1.4	M	2017-2018
98906	1	1	1	33	1	1	2	1	1	2	2	2	0	0	0	0	0	0	0	0	4.6	252	1	2	1		0.58	8.1	M	2017-2018
98907	1	1	1	56	1	1	1	2	2	2	0	1	0	1	0	0	0	0	0	0	5.3	271	1	3	1	1.971048889	1.72	2.8	M	2017-2018
98910	1	1	2	22	1	1	4	2	3	2	0	1	0	0	0	0	0	0	0	0	5	175	1	3	1	1.36344	0.31	1.9	M	2017-2018
98912	1	1	2	37	1	1	4	2	3		2	1	0	0	0		0		0	0	4.1	194	1	2	1			8.7	M	2017-2018
98918	1	1	1	24	1	1	4	2	3		0	1	0	0	0	0	0	0	0	0	4.2	210	1	2	1		0.55	0.8	M	2017-2018
98920	1	1	3	23	1	2	3	2	3	1	2	2	1	1	0	0	0	0	0	0	5.3	195	1	3	1	3.370204444	2.34	6.6	M	2017-2018
98921	2	1	1	26	2	3	3	2	3	2	0	2	0	0	0	0	0	0	0	0	8.1	328	1	4	4	6.149751111	1.98	10.7	M	2017-2018
98923	1	1	2	48	2	3	4	2	2	1	2	2	1	0	0	0	1	0	0	0	5.4	259	1	3	1		5.93	7.8	XL	2017-2018
98925	2	1	3	21	2	3	1	2	1	2	0	2	0	1	0	0	0	0	0	0	7.8	378	1	4	4	28.26755556	8.61	6	M	2017-2018
98926	1	1	1	48	2	1	6			1	0	1	0	0	0	0	0	0	0	0	3.2	225	1	1	1		0.48	2.2	M	2017-2018
98932	2	1	1	45	1	3	2	1	1	2	0	2	1	1	0	0	0	0	0	0	6	306	1	4	4	11.05057778	1.73	6.8	M	2017-2018
98933	1	1	2	46	2	1	3	2	2	2	0	1	0	0	0	0	0	1	0	0	4.1	192	1	2	1	0.759662222	1.09	7.5	M	2017-2018
98935	1	1	2	25	1	3	4	2	3	2	0	2	0	0	0	0	0	0	0	0	3.3	196	1	1	1		0.88	7.9	XL	2017-2018
98936	1	2	2	27	1	1	3	1	1	1	2	2	0	0	0	0	0	0	0	0	8.4	193	2	4	1		0.84	10.5	M	2017-2018
98941	2	1	1	59	2	1	6	1	1	1	0	1	1	0	0	0	0	0	0	0	3.9	285	1	1	2		0.47	1.2	M	2017-2018
98944	2	1	1	27	1	3	3	2	1	2	0	1	0	0	0	0	0	0	0	0	6.8	327	1	4	4	4.895244444	5.81	5.7	M	2017-2018
98945	2	2	3	43	1	3	3	2	1	2	0		0	0	0	0	0	0	0	0	8.3	393	2	4	4		1.33	24.6	XL	2017-2018
98947	1	1	1	48	1	1	6	1	1	1	2	2	0	0	0		0	0	0	0	5	238	1	3	1			6.1	M	2017-2018
98948	2	1	1	33	1	3	3	2	1	2	1	2	1	0	0	0	0	0	0	0	6.3	363	1	4	4	4.517528889	1.94	4.1	XL	2017-2018
98951	2	1	1	52	2	3	4	2	2		1	1	1	1	1	1	0	1	0	0	7	287	1	4	2	26.12026667	8.03	3830	XL	2017-2018
98952	2	1	2	24	1	2	6	2	3	2	0	1	0	1	0	1	0	0	0	0	6.3	329	1	4	4		5.87	84.5	M	2017-2018
98955	2	1	1	21	1	3	3	2	1		0	1	0	0	0		0	0	0	0	4.4	276	1	2	2			17.7	M	2017-2018
98958	1	1	2	23	2	1	3	2	1	2	1		0	0	0	0	0	0	0	0	3.4	169	1	1	1	1.456644444	1.11	19.2	M	2017-2018
98968	2	1	2	33	1	3	3	2	1	2	1	1	0	0	0	0	0	0	0	0	5	381	1	3	4		4.54	5.5	XL	2017-2018
98971	1	1	1	28	2	3	4	2	3	1	2		0	0	0	0	0	1	0	0	5	255	1	3	1		0.88	15.8	M	2017-2018
98976	1	1	1	57	2	1	6	2	1	2	0	1	1	0	0		0		0	0	3.7	212	1	1	1			2.8	M	2017-2018
98980	2	1	1	54	1	3	1	2	1	2	2	2	0	0	0	0	0	0	0	0	8.1	298	1	4	3		1.38	2	M	2017-2018
98981	1	1	3	31	1	1	4	2	1	1	1	1	0	0	0	0	0	0	0	0	5.2	181	1	3	1	0.621342222	4.5	76.8	M	2017-2018
98988	2	2	1	59	2	3	1	1	1	1	0	1	1	1	0	0	0	0	0	0	8.7	310	2	4	4	8.403911111	8.55	22.1	XL	2017-2018
98992	2	2	2	56	1	3	1	2	1	2	2	1	0	0	0	0	0	0	0	0	12	389	3	4	4		4.1	26.9	M	2017-2018
98994	2	1	2	30	1	3	7	2	1	2	0	1	1	0	0	0	0	0	0	0	6.4	339	1	4	4	1.2	1.95	11.3	XL	2017-2018
98995	1	1	2	55	2	2	2	2	1	2	1	1	0	0	0	0	0	0	0	0	4.3	192	1	2	1	1.100844444	1.08	3.5	M	2017-2018
98998	1	1	1	51	2	3	4	2	1	2	0	1	0	1	0	0	0	1	0	0	5.8	182	1	3	1	2.560768889	2.19	27.2	M	2017-2018
99001	1	1	2	37	1	2	7	2	1	2	0	1	0	0	0	0	0	0	0	0	5.1	239	1	3	1	2.664444444	12.95	13.6	M	2017-2018
99005	2	1	3	26	2	3	4	2	3	2	0	2	0	0	0	1	0	1	0	0	3.4	281	1	1	2	6.7628	9.72	308	XL	2017-2018
99007	1	1	1	26	1	2	3	1	1	2	0	1	0	0	0	0	0	0	0	0	5	207	1	3	1		0.69	5.4	M	2017-2018
99009	1	1	1	38	2	2	3	2	1	2	0	1	0	0	0	0	0	0	0	0	4.3	214	1	2	1		1.09	2.4	M	2017-2018
99012	1	1	1	51	2	2	2	2	1	1	1	1	0	0	0	1	0	0	0	0	5.3	272	1	3	1		7.23	8	M	2017-2018
99016	1	1	1	36	1	1	2	2	1		0	1	0	0	0	0	0	0	0	0	5.6	223	1	3	1		0.99	10.8	XL	2017-2018
99019	2	2	3	41	2	3	1	2	3	2	2		0	1	0	0	0	0	0	0	11.8	334	3	4	4	6.552817778	10.98	5.2	XL	2017-2018
99023	1	1	1	32	1	1	3	2	3	2	0	1	0	0	0	0	0	0	0	0	4.9	240	1	3	1	1.84008	1.91	1.5	M	2017-2018
99025	1	1	1	45	2	1	3	2	1	2	0	1	0	0	0	0	0	1	0	0	3.4	196	1	1	1		1.14	6.7	M	2017-2018
99028	1	1	3	42	2	3	1	2	2	2	2	1	0	0	0	0	0	0	0	0	5	209	1	3	1	1.428528889	2.78	4.1	M	2017-2018
99029	2	1	1	46	1	1	4	1	1	2	1	1	1	1	0	0	0	0	0	0	4.4	355	1	2	4		2.72	7.1	M	2017-2018
99033	1	1	3	56	1	2	3	2	1	2	2		1	0	0	0	0	0	0	0	4.5	273	1	2	1		1.07	3.1	M	2017-2018
99036	2	1	1	44	1	3	3	2	1		0	1	0	0	0	0	0	0	0	0	6	298	1	4	3		2.33	9.5	M	2017-2018
99038	2	1	3	27	2	3	4	1	3	1	2	2	0	0	0	0	0	1	0	0	3.8	324	1	1	4		5.28	20.7	XL	2017-2018
99060	2	1	2	55	1	3	3	2	1	2	0	1	1	1	1	0	0	0	0	0	6.1	400	1	4	4	19.7816	10.5	11	XL	2017-2018
99062	2	1	1	29	2	2	2	2	1		0	2	0	0	0	0	0	0	0	0	6.7	324	1	4	4		4.51	16	M	2017-2018
99067	1	1	1	39	1	1	3	2	1	2	0	1	0	0	0		0	0	0	0	5.6	210	1	3	1	1.165493333	1.01		M	2017-2018
99089	1	1	2	25	2	1	4	2	3	2	0	1	0	0	0	0	0	0	0	0	3.9	189	1	1	1	1.271111111	1.76	7.2	M	2017-2018
99095	1	1	1	47	2	1	6	2	1	2	0	1	0	0	0	0	0	0	0	0	5.1	207	1	3	1		0.53	3.5	M	2017-2018
99099	2	1	1	45	2	3	1	1	2	2	2	2	1	1	0	0	0	0	0	0	5.4	304	1	3	4	1.747128889	6.79	15.7	XL	2017-2018
99102	1	1	1	50	1	2	1	1	1	1	0	2	1	0	0	0	0	0	0	0	4.1	155	1	2	1		1.75	4.5	M	2017-2018
99103	1	1	1	39	1	2	6	2	1	2	0	2	0	0	0	0	0	0	0	0	4.5	217	1	2	1		5.42	5	M	2017-2018
99105	1	1	1	39	2	1	6	2	1	2	0	1	0	0	0	1	0	1	0	0	5.6	268	1	3	1		0.51	35.4	M	2017-2018
99108	2	1	3	51	1	2	3	2	1	2	2	2	1	0	0	0	0	0	0	0	6.5	338	1	4	4	1.14056	1.38	15.3	M	2017-2018
99110	1	1	2	20	2	1	1	2	3	1	0	2	0	0	0	0	0	0	0	0	3.6	100	1	1	1	1.56136	2.29	22.9	M	2017-2018
99111	1	1	1	48	2	1	4	1	1	1	2	2	1	0	0	0	0	0	0	0	7.3	205	1	4	1		0.36	42.2	M	2017-2018
99114	1	1	1	41	1	2	2	1	1		0	1	0	0	0	0	0	0	0	0	4.3	268	1	2	1	1.295555556	2.87	2	M	2017-2018
99116	1	1	1	53	2	1	6	2	1	2	0		0	0	0	0	0	0	0	0	3.7	250	1	1	1		0.61	8.3	M	2017-2018
99121	1	1	1	20	2	3	1	2	1	1	0	1	0	0	0	0	0	1	0	0	4.6	273	1	2	1	20.52051556	4.71	17.6	M	2017-2018
99125	1	1	3	20	2	1	6	2	3	2	0	2	0	0	0	0	0	0	0	0	4.5	166	1	2	1	1.102	0.63	5.7	M	2017-2018
99128	1	1	1	36	1	2	4	2	1		0		0	0	0	0	0	0	0	0	2.8	169	1	1	1		0.44	2.7	M	2017-2018
99130	2	2	2	59	1	3	4	2	3	2	0		0	0	0		0	0	0	0	11.8	349	3	4	4			14.3	XL	2017-2018
99136	1	1	3	40	1	2	4	2	1	2	0	1	0	0	0	0	0	0	0	0	2.6	216	1	1	1	1.722186667	0.78	8.8	M	2017-2018
99138	1	1	3	31	1	1	4	2	3	1	0		1	0	0	0	0	0	0	0	7	227	1	4	1	0.959933333	0.34	3.1	M	2017-2018
99151	1	1	1	22	2	2	3	2	3	2	0	2	0	0	0	0	0	0	0	0	5	172	1	3	1		1.77	17.8	M	2017-2018
99153	1	1	2	53	2	1	7	2	1	2	2	1	1	1	0	0	0	0	0	0	3.3	254	1	1	1	0.790862222	0.27	7	M	2017-2018
99154	2	1	2	24	1	3	7	1	1	2	0	1	0	0	0	0	0	0	0	0	6	339	1	4	4	5.646666667	4.64	1.9	M	2017-2018
99155	1	1	2	28	1	1	4	1	1	1	0	1	0	0	0	0	0	0	0	0	5.8	198	1	3	1		2.01	9.7	M	2017-2018
99159	1	1	2	57	2	2	3	2	1	2	1	1	0	0	0	0	0	0	0	0	5.9	272	1	3	1		4.54	3.6	M	2017-2018
99160	1	1	2	43	2	3	7	2	2	2	1	2	0	0	0	0	0	0	0	0	4.3	244	1	2	1	4.779377778	1.53	23.6	M	2017-2018
99167	1	1	2	50	2	3	4	2	3	2	0		1	0	0	1	0	1	0	0	6.4	210	1	4	1	1.869733333	0.97	46.9	M	2017-2018
99168	1	1	1	40	2	1	2	2	3		0	1	0	0	0	0	0	0	0	0	2.9	230	1	1	1		5.3	1.6	M	2017-2018
99171	1	1	1	37	1	2	2	2	1	2	0	1	0	0	0	0	0	0	0	0	4.1	240	1	2	1	1.895555556	1.1	3.8	XL	2017-2018
99181	1	1	1	29	1	1	3	2	3	1	0	2	0	0	0	0	0	0	0	0	4.7	246	1	2	1	2.204888889	1.24	8.5	M	2017-2018
99182	1	1	1	34	2	2	2	1	1		0	1	0	0	0	0	0	1	0	0	4.3	270	1	2	1		1.36	23	M	2017-2018
99186	1	1	2	26	1	3	1	1	1	2	1	2	0	0	0	0	0	0	0	0	5.1	266	1	3	1		1.69	2.1	M	2017-2018
99187	2	1	2	42	1	3	3	2	3	1	2	2	0	0	0	0	0	0	0	0	3.4	287	1	1	2		3.8	2.7	XL	2017-2018
99190	1	1	1	53	2	2	2	1	1		0	1	0	0	0	0	0	0	0	0	5.2	248	1	3	1		0.7	2.4	M	2017-2018
99194	2	1	1	30	2	3	4	2	3	2	0	2	0	0	0	0	0	0	0	0	3.9	325	1	1	4		3.7	38	XL	2017-2018
99195	2	2	1	43	1	3	3	2	1		1	1	0	1	0	0	0	0	0	0	31.3	400	4	4	4	4.305533333	6.5	28.8	XL	2017-2018
99197	1	1	1	28	2	1	2	2	1	2	1		0	0	0	0	0	0	0	0	4	204	1	2	1	0.925213333	0.59	5.9	M	2017-2018
99198	1	1	3	22	2	2	1	1	3		0	2	0	0	0	0	0	0	0	0	3.7	250	1	1	1		4.05	11.8	M	2017-2018
99207	1	1	1	24	2	2	4	2	3	2	0	2	0	0	0	0	0	0	0	0	5.9	209	1	3	1		0.62	4.2	M	2017-2018
99208	1	1	1	41	1	2	1	2	1	2	0	1	0	0	0	0	0	0	0	0	4.8	268	1	2	1		1.1	4.3	M	2017-2018
99212	1	1	1	33	1	2	4	2	3	2	0	1	0	0	0	0	0	0	0	0	4.6	268	1	2	1		1.91	9.1	M	2017-2018
99226	2	1	2	47	2	2	2	2	1		1	2	0	0	0	0	0	0	0	0	2.7	284	1	1	2		2.04	22	M	2017-2018
99227	2	1	1	52	1	3	1	1	2	1	2	2	1	0	0	0	0	0	0	0	4.9	334	1	3	4		2.7	16.7	XL	2017-2018
99231	2	1	2	37	2	2	3	2	1	2	0	1	0	0	0	0	0	0	0	0	4.3	291	1	2	3	2.86208	2.75	5.2	M	2017-2018
99232	2	1	2	30	1	3	3	2	1	2	2	2	0	0	0		0	0	0	0	5.8	348	1	3	4		1.91		M	2017-2018
99233	1	1	2	20	2	1	1	1	3	2	2	1	0	0	0	0	0	0	0	0	2.4	199	1	1	1		4.27	2.8	M	2017-2018
99234	1	1	3	33	1	3	3	2	1	2	2	2	0	0	0	0	0	0	0	0	5.3	263	1	3	1		2.05	3.6	M	2017-2018
99237	1	1	1	44	2	2	6	2	1	2	0	1	1	0	0	0	0	0	0	0	4	233	1	2	1	4.152	2.79	8	M	2017-2018
99246	2	1	2	39	2	3	4	2	1	2	0		0	0	0	0	0	1	0	0	2.7	298	1	1	3	2.497831111	1.34	14.3	M	2017-2018
99247	1	1	3	23	1	3	3	1	3	1	0		0	0	0	0	0	0	0	0	6.1	251	1	4	1	1.807666667	1.83	17.5	M	2017-2018
99251	1	1	1	45	1	2	3	2	1	2	0	1	0	0	0	0	0	0	0	0	5.8	241	1	3	1	1.593466667	0.37	2.7	M	2017-2018
99257	2	2	1	49	2	3	1	2	1	2	0	2	0	1	0	0	0	0	0	0	8.3	327	2	4	4	5.949084444	5.46	12.1	XL	2017-2018
99258	1	1	2	49	1	3	4	2	1	2	2	1	0	0	0	0	0	0	0	0	3.6	259	1	1	1		0.62	7.5	XL	2017-2018
99260	2	1	1	48	2	3	3	2	3	2	0		1	1	0	0	0	1	0	0	4.1	349	1	2	4	11.21287111	19.21	6.7	XL	2017-2018
99263	1	1	1	50	2	1	6	2	1	2	0		0	0	0	1	0	0	0	0	4.1	235	1	2	1		1.72	18.5	M	2017-2018
99278	1	1	1	35	1	2	4	2	1	2	0	2	0	0	0	0	0	0	0	0	4.9	273	1	3	1		7	36.4	M	2017-2018
99279	1	1	2	34	2	3	1	1	1	2	1	2	0	0	0	0	0	1	0	0	4.8	266	1	2	1	3.405582222	15.54	8.6	M	2017-2018
99280	2	2	3	31	1	3	3	2	1	2	2	2	1	0	0	0	0	0	0	0	13.5	387	3	4	4		5.74	47.8	XL	2017-2018
99284	1	1	2	37	1	1	2	1	3	1	2		0	0	0	0	0	0	0	0	5.3	172	1	3	1		6.69	18.7	M	2017-2018
99287	2	2	1	57	1	3	1	2	1	2	0	1	1	1	0	1	0	0	0	0	9.4	359	2	4	4	7.739493333	1.29	401	XL	2017-2018
99297	2	1	1	32	1	3	3	2	1	2	2		0	0	0	0	0	0	0	0	6.1	292	1	4	3		44.69	4.2	M	2017-2018
99298	1	1	2	59	2	1	7	2	2	2	2	2	0	0	0		1		0	0	4.4	245	1	2	1			5.5	M	2017-2018
99304	2	1	1	29	1	3	1	2	1	2	0	2	0	0	0	0	0	0	0	0	4.4	306	1	2	4		2.08	10.4	M	2017-2018
99305	2	1	1	50	1	3	2	2	1	2	0	2	0	1	0	1	0	0	0	0	4.3	347	1	2	4	39.29386667	7.67	30	XL	2017-2018
99308	1	2	3	26	1	1	4	2	3	1	2	2	0	0	0	0	0	0	0	0	9	199	2	4	1		6.95	11.3	M	2017-2018
99315	1	1	1	22	1	1	4	2	3	2	0	1	0	1	0	0	0	0	0	0	3.8	198	1	1	1	1.604586667	0.42	4	M	2017-2018
99316	2	1	1	47	1	2	1	2	1	2	0	1	0	0	0	1	0	0	0	0	5.5	293	1	3	3	2.19648	0.81	34.3	M	2017-2018
99320	1	1	1	30	2	1	6	2	3		0	1	0	0	0	0	0	0	0	0	5.4	190	1	3	1	1.24372	0.37	12.9	M	2017-2018
99321	1	1	1	45	1	2	6	2	1	2	1	1	1	0	0	0	0	0	0	0	3.6	131	1	1	1	3.342288889	2.19	9	M	2017-2018
99322	1	1	2	35	2	3	4	2	3	2	0	2	0	0	0	0	0	0	0	0	7.1	217	1	4	1	2.500813333	0.62	7	M	2017-2018
99327	2	1	3	59	1	3	4	2	3	1	1		1	1	0	0	0	0	0	0	4.9	319	1	3	4	4.417795556	5.68	29.9	XL	2017-2018
99330	1	1	1	35	1	2	3	2	1	2	0	2	1	0	0	0	0	0	0	0	6.1	210	1	4	1		0.82	3.2	M	2017-2018
99335	1	1	2	46	1	1	7	2	1	2	2	1	0	0	0	0	0	0	0	0	3.1	203	1	1	1	0.67048	0.81	7.5	M	2017-2018
99338	1	1	1	37	2	2	1	1	1	2	2	2	0	0	0	0	0	1	0	0	4.3	186	1	2	1	2.675377778	1.52	7	M	2017-2018
99340	1	1	3	52	2	1	3	1	1	2	2		0	0	0	0	0	0	0	0	6	200	1	4	1		0.27	0.6	M	2017-2018
99344	1	1	1	45	1	2	6	2	1		0	1	0	0	0	0	0	0	1	0	5.3	256	1	3	1		1.99	7.2	M	2017-2018
99345	2	1	1	52	1	3	1	1	1	2	0	2	0	1	0	0	0	0	0	0	5.7	315	1	3	4	5.58584	1.59	17.1	M	2017-2018
99349	2	2	3	37	1	3	3	2	1	2	0	1	0	0	0	0	0	0	0	0	10.4	320	3	4	4	3.312222222	0.89	15.3	XL	2017-2018
99353	2	1	2	30	2	3	4	2	1	2	0	1	0	0	0	0	0	0	0	0	8	357	1	4	4	9.013622222	15.57	18.6	XL	2017-2018
99358	2	1	2	43	1	1	6	2	1	2	1	1	0	0	0	0	0	0	0	0	3.5	275	1	1	2		0.49	3.4	M	2017-2018
99359	1	1	1	37	2	2	6	2	1	2	0	1	0	0	0	0	0	0	0	0	3	261	1	1	1			0.6	M	2017-2018
99364	1	1	2	52	1	2	7	1	1	1	2	2	0	0	0	0	0	0	0	1	4.6	215	1	2	1	1.64256	0.49	8.5	M	2017-2018
99366	2	1	2	47	2	3	1	2	1	2	2	2	1	1	0	0	0	0	0	0	4.1	320	1	2	4	6.453933333	3.16	6.3	XL	2017-2018
99370	1	1	1	48	2	3	4	2	2	2	1		0	0	0	0	0	0	0	0	6.3	250	1	4	1		2.17	5	M	2017-2018
99376	1	1	3	53	1	3	7	2	3	2	2	1	1	1	0	0	0	0	0	0	5.9	247	1	3	1	7.86608	5.2	10.4	XL	2017-2018
99378	2	1	2	36	2	2	1	2	3	2	0	2	0	0	0	0	0	0	0	0	3.7	288	1	1	2		0.98	2.5	M	2017-2018
99388	2	1	1	55	2	3	4	2	1	2	0	1	1	1	0	0	0	0	0	0	8.1	399	1	4	4		3.31	9.9	XL	2017-2018
99389	1	1	1	59	2	3	3	2	1		2	2	1	0	0	0	0	0	0	0	3.5	273	1	1	1		5.82	18.7	M	2017-2018
99390	1	1	3	41	2	2	7	2	3	2	1	1	0	0	0	0	0	0	0	0	4.6	225	1	2	1		1.92	9.1	M	2017-2018
99394	1	1	3	20	1	1	4	1	3		2	1	0	0	0	0	0	0	0	0	4.7	253	1	2	1	1.97448	0.11	6.4	M	2017-2018
99396	2	1	1	22	2	3	1	2	3	2	0	1	0	0	0	0	0	0	0	0	5.1	302	1	3	4	7.292888889	1.2	11.1	M	2017-2018
99401	1	1	2	22	2	1	6	2	3	2	0	2	0	0	0	1	0	0	0	0	3.8	154	1	1	1	0.919573333	1.15	83	M	2017-2018
99404	1	1	1	34	2	2	2	2	1		0	1	0	0	0	0	0	1	0	0	2.7	220	1	1	1		2.21	5.2	M	2017-2018
99405	2	1	2	54	1	3	7	2	1	1	1	1	0	1	0	0	0	0	0	0	4.7	353	1	2	4	5.252182222	5.92	3.7	XL	2017-2018
99407	2	1	1	49	2	3	4	2	2	2	0	2	1	1	0	0	0	1	0	0	6.9	277	1	4	2		3.54	17.8	XL	2017-2018
99410	2	1	1	52	2	3	3	2	1	2	0	2	1	1	0	0	0	1	0	0	3.9	360	1	1	4		17.7	3.5	XL	2017-2018
99416	1	1	1	45	1	1	2	2	1		0		1	0	0	0	0	0	0	0	6	269	1	4	1	2.282355556	3.95	10.8	M	2017-2018
99419	2	1	1	46	1	2	1	1	1	1	0		0	0	0	0	0	0	0	0	6.1	300	1	4	3		0.83	0.6	M	2017-2018
99420	2	1	1	51	2	3	4	2	2		0		1	0	0	0	0	0	0	0	5.4	302	1	3	4		2.64	7.7	M	2017-2018
99422	1	1	3	57	1	2	7	2	1	2	0	1	0	0	0	0	0	0	0	0	5.3	257	1	3	1		2.38	8.4	M	2017-2018
99424	2	1	1	54	1	3	4	2	1		2		0	0	0	0	0	0	0	0	3.3	298	1	1	3		4.71	11.9	XL	2017-2018
99425	2	1	1	57	2	3	4	2	1	2	0	1	1	1	0	0	0	0	0	0	4	331	1	2	4		6.17	1.4	XL	2017-2018
99427	2	1	1	45	2	3	3	2	1	2	0	1	0	1	0	0	0	0	0	0	5.6	299	1	3	3	17.08313333	35.04	14.3	XL	2017-2018
99430	1	1	2	36	1	3	1	2	1	2	2	2	0	0	0	0	0	0	0	0	7.1	135	1	4	1	7.521511111	2.98	8.2	M	2017-2018
99431	2	1	3	48	2	2	7	2	1	2	0	2	0	0	0		0	0	0	0	4.3	297	1	2	3			17.4	M	2017-2018
99434	1	1	1	34	1	1	6	2	1		0	1	0	0	0		0		0	0	3	205	1	1	1			8.2	M	2017-2018
99438	2	1	1	41	2	2	6	2	1	1	0	1	1	0	0	0	0	0	0	0	2	287	1	1	2	2.354666667	1.74	8.3	XL	2017-2018
99439	1	1	1	34	2	1	7	2	1	1	0	1	0	0	0	0	0	0	0	0	2.7	205	1	1	1		0.69	12.7	M	2017-2018
99440	1	1	1	55	2	2	6	2	1	2	0	1	1	1	0	0	0	1	0	0	3.4	237	1	1	1		0.97	7.2	M	2017-2018
99442	1	1	3	35	2	1	3	2	1	2	2	2	0	0	0	0	0	0	0	0	3.4	185	1	1	1	1.65376	1.28	16	M	2017-2018
99443	2	2	1	57	1	3	3	2	1	2	0		0	1	0	0	0	0	0	0	10.9	400	3	4	4	13.71712889	2.99	5.2	XL	2017-2018
99444	2	2	2	52	1	3	7	2	2	2	1		1	1	0	1	0	0	0	0	8.2	377	2	4	4	12.45866667	3.38	144.8	XL	2017-2018
99446	1	1	1	29	2	2	3	2	1	2	0	2	0	0	0	0	0	0	0	0	3.4	227	1	1	1	0.474097778	1.14	20.5	M	2017-2018
99448	2	1	3	49	1	1	7	1	1	1	2	2	0	0	0	0	0	0	0	0	3.4	274	1	1	2	1.368888889	0.96	3.1	M	2017-2018
99449	2	1	1	41	1	3	4	2	1	2	0		1	0	0	0	0	0	0	0	4.9	355	1	3	4	7.059555556	1.14	24.3	XL	2017-2018
99453	1	1	1	29	2	1	2	1	1	1	0	1	1	0	0	0	0	0	0	0	3.9	229	1	1	1	1.723875556	2.04	5.2	M	2017-2018
99456	2	1	1	26	1	1	6	2	1	2	0	1	0	1	0	0	0	0	0	0	5	328	1	3	4	11.44430222	1.07	8.9	M	2017-2018
99459	2	1	3	20	2	3	2	2	3	2	2	2	0	0	0	0	0	0	0	0	3.6	351	1	1	4		1.14	6.8	XL	2017-2018
99460	1	1	1	30	1	1	2	1	1	1	0	2	0	0	0	0	0	0	0	0	3.3	203	1	1	1		0.63	9	M	2017-2018
99463	1	1	1	23	2	3	2	2	1	1	0	2	0	0	0	0	0	0	0	0	5.6	241	1	3	1	1.816937778	2.82	12.3	M	2017-2018
99464	1	1	2	48	1	2	3	2	1	1	2		0	0	0	0	0	0	0	0	4.1	213	1	2	1		9.13	4.5	M	2017-2018
99466	1	1	1	29	2	3	2	1	1	2	0	1	0	0	0	0	0	0	0	0	5.9	192	1	3	1	2.797297778	3.99	3.8	XL	2017-2018
99469	2	1	2	59	1	3	3	2	1	2	0	1	0	0	0	0	0	0	0	0	6.1	298	1	4	3	3.154293333	5.67	3.4	M	2017-2018
99470	2	2	1	56	2	3	4	2	1	2	0	1	0	1	0	0	0	0	1	0	10.6	357	3	4	4		82.86	14.2	XL	2017-2018
99473	1	1	1	41	1	2	3	2	1	2	0	1	0	1	0	0	0	0	0	0	4.4	205	1	2	1	1.349631111	0.73	9.1	M	2017-2018
99479	2	2	1	58	2	3	1	1	1	2	0	1	1	1	0	1	0	0	0	0	18.3	335	4	4	4	6.391342222	13.28	38	XL	2017-2018
99481	1	1	2	32	2	2	3	2	1	2	2	2	0	0	0	0	0	0	0	0	4.5	184	1	2	1		0.58	15.7	M	2017-2018
99484	2	1	2	51	2	3	2	1	3	1	2	2	1	0	0	0	1	0	0	0	6.8	369	1	4	4	2.649071111	4.86	10.9	XL	2017-2018
99488	1	1	2	57	1	1	1	2	2	2	0	2	0	1	0	0	0	0	0	0	5.2	214	1	3	1	1.852008889	0.53	21.6	M	2017-2018
99489	2	1	1	51	1	2	6	2	3	2	0		0	0	0	0	0	0	0	0	5.6	303	1	3	4		4.5	2.3	M	2017-2018
99495	1	1	2	43	2	1	3	2	1	2	2	2	0	0	0	0	0	0	0	0	4.3	243	1	2	1		1.67	1.3	M	2017-2018
99496	1	1	1	43	2	2	4	2	1	1	0		0	1	0	0	0	0	0	0	4.9	219	1	3	1		5.34	21.8	M	2017-2018
99498	1	1	2	32	1	2	6	2	1	2	1	1	0	1	0	0	0	0	0	0	4.8	263	1	2	1		0.54	10.2	M	2017-2018
99505	1	1	1	45	2	2	3	1	3	1	1	2	1	0	0		0		0	0	4.5	259	1	2	1			6.2	M	2017-2018
99510	1	1	1	35	2	1	6	1	1	2	0	1	0	0	0	0	0	0	0	0	3.6	142	1	1	1		0.44	1.2	M	2017-2018
99511	2	1	1	55	2	3	3	2	1	2	0	1	0	0	0	0	0	0	0	0	6.1	371	1	4	4		3.2	10.4	XL	2017-2018
99517	2	1	2	39	2	3	1	2	1	2	0	2	1	0	0	0	0	0	0	0	5	301	1	3	3		5.42	8.6	XL	2017-2018
99525	1	1	2	26	2	2	3	2	1		0	2	0	0	0	0	0	0	0	0	6.1	212	1	4	1		0.85	32.3	M	2017-2018
99526	1	2	2	29	2	3	6	2	3	2	0	2	0	0	0	0	0	0	0	0	10.3	238	3	4	1	7.466293333	6.27	3.1	XL	2017-2018
99531	2	1	1	55	2	2	1	2	2	2	0	1	1	0	1	0	0	0	0	0	3.3	347	1	1	4	2.9744	7.8	17.4	XL	2017-2018
99536	1	1	3	36	2	3	4	2	1	2	2	2	0	0	0	0	0	0	0	0	3.8	269	1	1	1		2.9	11.8	XL	2017-2018
99539	2	1	3	22	1	3	4	2	1	2	2	2	1	0	0	1	0	0	0	0	6.2	346	1	4	4	8.10512	4.98	90.1	XL	2017-2018
99541	2	1	2	43	1	3	4	2	2	2	0	2	0	1	0	0	0	0	0	0	3.6	276	1	1	2	3.513608889	4.09	20.2	XL	2017-2018
99545	2	2	1	29	1	3	1	1	1	1	2	2	0	0	0	0	0	0	0	0	12	378	3	4	4		0.74	39.3	M	2017-2018
99568	1	1	1	52	2	1	2	2	2	2	0	1	0	0	0	0	0	0	0	0	3.8	147	1	1	1		0.42	2	M	2017-2018
99573	1	1	2	25	1	1	4	2	3	2	0	1	0	0	0	0	0	0	0	0	6.1	201	1	4	1	0.278311111	0.93	0.4	M	2017-2018
99577	1	1	3	27	2	3	3	2	1	2	0	2	0	0	0	0	0	0	0	0	5.9	220	1	3	1		4.83	4.9	M	2017-2018
99583	1	1	1	23	2	1	3	2	3	2	0	1	0	0	0	0	0	0	0	0	4.7	163	1	2	1		0.32	1.6	M	2017-2018
99584	2	1	2	21	1	3	1	2	1	2	0	2	0	1	0	0	0	0	0	0	3.7	290	1	1	3	4.919777778	1.09	6	M	2017-2018
99585	1	1	3	35	1	2	4	2	1		1	1	1	0	1	0	0	0	0	0	3.8	233	1	1	1		6.89	15.3	M	2017-2018
99589	2	1	2	56	1	3	4	2	1	2	1	2	1	0	0		0		0	0	7.7	400	1	4	4			11.2	XL	2017-2018
99590	2	2	2	54	2	3	3	2	3	1	0	1	1	0	0	0	0	0	0	0	11.5	348	3	4	4		0.98	7	M	2017-2018
99593	1	1	2	34	1	1	7	2	1	2	1		0	0	0		0	0	0	0	6.8	223	1	4	1	0.829715556	0.37		M	2017-2018
99596	1	1	1	48	1	2	6	2	1	2	0	1	0	0	0	0	0	0	0	0	4.5	198	1	2	1		2.23	8	M	2017-2018
99599	2	1	2	48	2	2	3	2	1	2	0	2	0	0	0	0	1	0	0	0	4.6	338	1	2	4	1.008737778	1.02	1.9	M	2017-2018
99600	1	1	2	55	2	2	4	2	1	1	0	2	0	0	0	0	0	0	0	0	4	268	1	2	1	2.314404444	2.73	12.9	M	2017-2018
99605	2	2	1	46	1	3	3	2	1	2	0	1	0	1	0	0	0	0	0	0	14	387	4	4	4	10.04247111	1.75	13.6	XL	2017-2018
99613	1	1	2	38	1	2	4	2	1	2	0	1	0	0	0	0	0	0	0	0	7.7	206	1	4	1	0.996551111	0.96	9.9	M	2017-2018
99616	2	2	2	39	2	3	3	2	1	2	0	2	1	1	0	0	0	0	0	0	18.2	398	4	4	4	21.24622222	19.24	12.8	XL	2017-2018
99618	1	1	3	46	1	1	4	2	1	2	2	1	0	0	0	0	0	0	0	0	5.6	193	1	3	1		0.9	12.4	M	2017-2018
99619	2	1	2	50	1	2	1	1	3	1	0	2	0	0	1	0	0	0	0	0	7	275	1	4	2		0.62	0.5	XL	2017-2018
99624	2	2	1	45	1	2	3	2	1	1	0		0	0	0	0	0	0	0	0	9.3	315	2	4	4		4.39	6.3	M	2017-2018
99628	1	1	1	52	2	1	1	1	1	2	0	2	0	0	0	0	0	0	0	0	6.2	243	1	4	1		4.14	5.2	M	2017-2018
99631	1	1	1	40	1	1	6	2	1		0		0	1	0	0	1	0	0	0	3.7	239	1	1	1	0.295555556	5.08	3.7	M	2017-2018
99636	2	2	1	53	2	3	1	2	1	2	0	2	1	0	0	0	0	0	0	0	14.2	329	4	4	4	4.20384	15.11	59.8	XL	2017-2018
99637	2	1	1	30	1	2	6	2	1	2	0	1	0	0	0	0	0	0	0	0	4.1	306	1	2	4		3.63	0.5	M	2017-2018
99641	1	1	3	23	1	1	4	2	3	2	0	1	1	1	0	0	0	0	0	0	4	202	1	2	1	3.476977778	0.22	14.2	M	2017-2018
99653	1	1	2	53	1	2	2	2	1	2	1	1	0	0	0	0	0	0	0	0	5.1	204	1	3	1		1.73	3.9	M	2017-2018
99655	1	1	1	38	1	2	4	2	3	1	0	1	1	0	0	0	0	0	0	0	5.9	183	1	3	1	0.487413333	0.53	33.9	M	2017-2018
99659	1	1	1	41	2	1	6	2	1	2	0	1	0	0	0	0	0	0	0	0	4.6	273	1	2	1	2.059933333	0.54	3.9	M	2017-2018
99661	1	1	3	48	2	1	4	2	3	2	2	2	1	0	0	0	0	0	0	0	4.1	229	1	2	1		1.05	2.3	M	2017-2018
99665	1	1	1	46	2	3	6	2	1		0	1	0	1	0	0	0	0	0	0	5.9	271	1	3	1	2.178666667	7.45	16.5	M	2017-2018
99675	2	1	1	53	2	3	3	2	1	2	0	1	1	1	0	1	0	0	0	0	7.7	294	1	4	3		5.28	44.1	XL	2017-2018
99676	1	1	1	51	2	2	2	2	1	2	0	1	0	0	0	0	0	0	0	0	3.2	258	1	1	1	1.576315556	1.15	1.7	M	2017-2018
99686	1	1	2	40	1	1	4	2	1	2	0	2	0	1	0	0	0	0	0	0	4.8	200	1	2	1	2.4888	2.5	8.9	M	2017-2018
99689	1	1	2	28	1	1	3	2	3	1	2	1	0	0	0	0	0	0	0	0	3.3	171	1	1	1		3.58	6.3	M	2017-2018
99691	1	1	2	44	2	1	1	2	1	2	0	2	0	0	0	0	0	0	0	0	4.1	182	1	2	1		5.38	4.6	M	2017-2018
99705	1	1	1	40	2	3	2	1	1	1	0	1	0	0	0		0	0	0	0	3.5	264	1	1	1			15.6	M	2017-2018
99709	1	1	1	26	1	1	6	2	3	2	0	2	0	0	0	0	0	0	0	0	4.5	225	1	2	1		0.33	2.1	M	2017-2018
99710	1	1	3	30	2	1	7	2	3	2	0	2	0	0	0	0	0	1	0	0	4	196	1	2	1	0.51968	1.49	11.8	M	2017-2018
99711	2	1	1	58	2	2	6	2	2	2	0	1	1	1	0	1	0	1	0	0	7.3	336	1	4	4	11.07106667	1.57	217.5	M	2017-2018
99714	2	1	1	35	2	3	3	2	1	2	0	1	0	0	0	0	0	0	0	0	3.7	275	1	1	2		1.12	3	M	2017-2018
99715	2	1	1	24	2	3	4	2	3	2	0	1	0	1	0	0	0	1	0	0	5.9	312	1	3	4	23.46495556	12.31	26	XL	2017-2018
99716	2	1	1	35	1	2	1	1	1	2	0	2	0	0	0	0	0	0	0	0	6.8	299	1	4	3	3.26832	0.69	30.3	M	2017-2018
99720	2	1	2	53	1	2	6	2	1	2	0	1	1	1	0	0	0	0	0	0	8.1	337	1	4	4	7.8176	2.91	6	M	2017-2018
99721	1	1	3	20	2	1	4	2	3	2	0	2	0	0	0	0	0	0	0	0	4.5	221	1	2	1	4.256062222	2.66	2.8	M	2017-2018
99724	2	2	3	56	1	2	3	2	2	2	1	2	0	1	0	0	0	0	0	0	8.4	316	2	4	4	1.982355556	5.61	14.3	XL	2017-2018
99744	1	1	2	51	2	1	3	2	2	2	2	1	1	0	0	0	0	0	0	0	5.1	255	1	3	1	0.33872	1	18.8	M	2017-2018
99745	2	1	1	33	1	3	6	2	1	2	2	2	1	0	0	0	0	0	0	0	3.9	400	1	1	4	3.368444444	0.28	42	M	2017-2018
99749	2	1	2	33	2	3	4	2	1	2	1	2	0	0	0	0	0	0	0	0	3.7	283	1	1	2	4.562955556	14.41	2.4	XL	2017-2018
99751	1	1	2	27	2	3	3	2	3	2	2	2	0	0	0	0	0	0	0	0	6.9	213	1	4	1		1.18	11.9	M	2017-2018
99759	2	2	1	50	1	3	1	1	1	2	0	1	0	1	0	0	0	0	0	0	15.2	353	4	4	4	18.96335556	1.62	5.3	XL	2017-2018
99762	1	1	1	55	2	2	1	2	1	2	0		0	0	0	0	0	0	0	0	7.3	239	1	4	1		0.72	10.1	M	2017-2018
99763	2	2	1	54	2	1	1	2	2	2	1	2	0	1	0	0	0	0	0	0	9.5	321	2	4	4	4.60192	1.42	11.5	M	2017-2018
99765	2	1	1	46	2	2	1	2	2	2	0	1	1	0	0	0	0	0	0	0	3.7	382	1	1	4	0.9696	1.84	11.4	M	2017-2018
99766	2	1	1	49	1	2	6	2	1	2	0	1	0	1	0	0	0	0	0	0	6.1	325	1	4	4	4.696177778	1.67	10	M	2017-2018
99768	2	2	2	28	2	3	3	2	3	2	2	2	0	1	0	0	0	0	0	0	9.6	313	2	4	4		5.54	17.3	XL	2017-2018
99772	2	1	1	43	2	3	4	2	1	2	0	2	0	0	0	1	0	1	0	0	6.7	351	1	4	4	3.780431111	19.8	85	XL	2017-2018
99777	1	1	2	21	1	2	3	2	3	2	0	1	1	0	0	0	0	0	0	0	3.1	241	1	1	1	2.658942222	1.41	7.8	XL	2017-2018
99778	1	1	3	46	1	1	7	2	1	2	0	2	0	0	0		0	0	0	0	4.6	194	1	2	1			8.4	M	2017-2018
99779	1	1	2	41	2		1	2	1	2	2	2	0	0	0	0	0	0	0	0	3.6	222	1	1	1	5.34688	5.04	11.1	XL	2017-2018
99782	2	1	1	53	2	1	1	2	2	2	2	2	0	1	0	0	0	0	0	0	8.1	299	1	4	3	4.436044444	4.78	3.9	M	2017-2018
99783	2	1	1	35	1	3	1	2	3	2	1	1	0	1	0	1	0	0	0	0	6.3	310	1	4	4	11.38306667	2.43	1385	M	2017-2018
99786	2	1	1	44	1	3	3	2	3	1	0		0	0	0	0	0	0	0	0	4.5	321	1	2	4		15.1	7.2	M	2017-2018
99790	1	1	3	24	1	1	6	2	3	2	0	2	0	0	0	0	0	0	0	0	6.3	203	1	4	1	0.352426667	0.59	2.5	M	2017-2018
99793	1	1	2	26	2	2	3	2	1	2	0	2	0	0	0	0	0	0	0	0	5.3	228	1	3	1		0.74	15.9	M	2017-2018
99798	2	1	2	29	1	3	3	2	1	1	2		1	0	0		0	0	0	0	7.2	366	1	4	4			102.3	XL	2017-2018
99807	1	1	2	27	1	2	1	2	3	2	2	2	0	0	0	0	0	0	0	0	3.9	230	1	1	1	1.34912	2.5	14.8	M	2017-2018
99808	2	1	1	39	2	3	2	1	2		0	1	0	0	0	0	0	0	0	0	4.4	308	1	2	4	1.91828	2.75	55.2	M	2017-2018
99811	2	1	1	48	2	3	1	1	2		0		0	0	0	0	0	1	0	0	5.4	307	1	3	4	2.813195556	1.7	5.4	M	2017-2018
99813	2	1	1	48	1	2	6	2	1	2	1	1	0	1	0		0	0	0	0	4.7	306	1	2	4		7.02	26.2	M	2017-2018
99817	1	1	1	57	2	2	4	2	1	2	0	1	0	0	0	0	0	0	0	0	3.4	103	1	1	1		3.68	5.2	M	2017-2018
99819	1	1	3	50	1	2	3	2	2	2	0	1	0	0	0	0	0	0	0	0	4.8	261	1	2	1	1.543422222	1.02	17.2	M	2017-2018
99824	1	1	2	33	2	1	6	2	1	2	0	2	0	0	0	0	0	0	0	0	3.7	157	1	1	1		1.47	13.8	M	2017-2018
99834	1	1	1	44	1	1	6	2	1	2	0	1	1	0	0	0	0	0	0	0	4.3	219	1	2	1		0.45	2.6	M	2017-2018
99838	2	1	1	48	2	3	3	2	2	2	0		1	0	1	1	0	0	0	0	4.2	300	1	2	3		104.48	292	XL	2017-2018
99839	1	1	3	42	1	3	4	2	3	2	0	1	1	0	0	1	0	0	0	0	4.1	194	1	2	1	1.904933333	0.56	48.8	M	2017-2018
99841	2	1	1	21	1	2	6	2	3	1	0	1	0	0	0	1	0	0	0	0	4.4	400	1	2	4		0.54	58.4	M	2017-2018
99842	2	1	2	47	1	3	3	2	1	2	1		1	0	0	0	0	0	0	0	6.8	374	1	4	4	17.39733333	1.11	78.4	XL	2017-2018
99844	2	1	2	45	1	3	4	2	1	2	2	2	0	0	0	0	0	0	0	0	7.6	316	1	4	4		3.56	6.8	XL	2017-2018
99848	2	1	2	39	2	1	3	2	1	1	2	2	0	0	0	0	0	0	0	0	4.5	325	1	2	4		3.52	8.1	XL	2017-2018
99855	1	1	2	34	1	3	4	2	1	1	0	2	1	1	0	0	0	0	0	0	5.3	243	1	3	1	4.44788	3.32	9.8	M	2017-2018
99856	1	1	1	54	1	3	4	2	2	2	0	1	1	0	0	0	0	0	0	0	5.3	165	1	3	1	0.772933333	1.6	14.2	M	2017-2018
99857	2	1	1	36	2	3	1	2	3	2	0	1	0	1	0	1	0	0	0	0	7	374	1	4	4	13.26844444	8.69	291.5	XL	2017-2018
99861	1	1	1	30	2	1	6	2	1	2	1	1	0	0	0	0	0	0	0	0	3.6	160	1	1	1		0.7	3.6	M	2017-2018
99864	2	1	1	36	2	3	3	2	1	2	0		0	1	0	0	0	0	0	0	3.5	274	1	1	2	4.943026667	3.42	4.1	XL	2017-2018
99867	2	1	3	29	1	1	3	2	3	2	1	2	0	0	0	0	0	0	0	0	4.1	275	1	2	2	1.366444444	4.4	1.1	M	2017-2018
99869	1	1	3	24	1	2	3	2	1	1	2	2	0	0	0	0	0	0	0	0	5.1	242	1	3	1		1.02	7.1	M	2017-2018
99871	2	1	3	25	2	3	1	2	1	1	2	2	0	0	0	1	0	0	0	0	7.1	400	1	4	4		8.32	28.4	XL	2017-2018
99873	1	1	1	49	1	2	6	1	1		0	1	0	0	0		0		0	0	3.9	223	1	1	1			30.8	M	2017-2018
99876	1	1	2	25	1	3	3	2	3	2	2	2	1	0	0	0	0	0	0	0	5.2	262	1	3	1		1.12	3.5	M	2017-2018
99879	1	1	3	27	2	1	4	2	1	2	0	2	0	0	0	1	0	1	0	0	7.2	209	1	4	1		4.1	74.7	M	2017-2018
99881	1	1	1	55	2	1	6	2	1	2	0	1	0	0	0	0	0	0	0	0	3.7	246	1	1	1	0.585555556	0.52	3.9	M	2017-2018
99883	1	1	1	51	1	2	2	1	1	2	1		0	0	0	0	0	0	0	0	5.5	260	1	3	1	2.6928	1.22	5.1	M	2017-2018
99885	1	1	2	30	2	1	4	2	1	2	0	2	0	0	0		0		0	0	6.2	253	1	4	1			6.2	M	2017-2018
99887	1	1	1	27	2	2	3	2	1	2	0	2	0	1	0	0	0	0	0	0	4.8	155	1	2	1	2.117866667	3.1	11	M	2017-2018
99891	1	1	3	36	2	1	3	2	1	2	1	2	0	0	0	0	0	0	0	0	2.8	148	1	1	1		1.81	6.7	M	2017-2018
99893	1	1	1	41	2	3	4	2	2	2	0	1	0	0	0	0	0	0	0	0	2.6	190	1	1	1		2.04	1.9	M	2017-2018
99898	2	1	3	33	1	3	3	2	1	2	1	2	1	1	0	0	0	0	0	0	7.2	399	1	4	4	11.21745778	8.55	13.5	XL	2017-2018
99899	1	1	2	59	1	3	3	2	1	2	0	1	0	0	0	0	0	0	0	0	3.4	245	1	1	1		3.2	11.6	M	2017-2018
99901	1	1	2	36	2	3	4	2	3	2	0	1	0	0	0	0	0	0	0	0	5.2	209	1	3	1	5.04112	0.7	9.1	XL	2017-2018
99905	1	1	1	45	1	2	4	2	1		0	1	0	0	0	0	0	0	0	0	5.9	236	1	3	1	1.95392	0.98	9.5	M	2017-2018
99909	1	1	2	42	1	2	2	2	1	1	0	2	0	0	0	0	0	0	0	0	6	258	1	4	1	2.929666667	3.29	3.5	M	2017-2018
99924	1	1	3	21	2	1	6	2	3	2	0		0	0	0	0	0	0	0	0	5.1	156	1	3	1	1.034106667	0.97	9.8	M	2017-2018
99925	1	1	2	38	1	2	2	2	1	2	0	2	1	0	0	0	0	0	0	0	6.7	211	1	4	1		1.25	0.8	M	2017-2018
99926	2	2	1	54	2	3	1	1	1		0		0	0	0	0	0	0	0	0	8.3	339	2	4	4		10.89	20.4	M	2017-2018
99928	2	2	1	29	1	3	1	1	3	2	0	2	0	0	0	0	0	0	0	0	10	398	3	4	4	5.597111111	3.74	24.9	XL	2017-2018
99929	2	1	2	39	1	2	3	1	1	1	2	2	1	0	0	0	0	0	0	0	7.3	349	1	4	4		3.16	8.2	M	2017-2018
99931	1	1	1	20	2	1	6	1	3	2	0	1	0	0	0	0	0	0	0	0	4.8	125	1	2	1		1.9	5	M	2017-2018
99932	1	1	1	31	1	2	1	2	3		0	2	0	0	0		0		0	0	5.5	249	1	3	1				M	2017-2018
99935	1	1	1	42	2	3	1	1	1	2	0	2	0	0	0	0	0	0	0	0	6.3	246	1	4	1	2.018177778	1.77	6.9	XL	2017-2018
99937	2	1	1	54	2	2	2	2	1	2	0	1	0	1	0	0	0	0	0	0	5.4	379	1	3	4	5.110924444	0.61	10.3	M	2017-2018
99938	1	1	1	37	2	1	4	2	3	1	2	2	0	0	0	1	0	0	0	0	6.5	173	1	4	1		1.59	7.7	M	2017-2018
99939	1	1	1	39	2	1	4	2	3	2	0	1	0	0	0	0	0	0	0	0	3.2	149	1	1	1		2.29	5.5	M	2017-2018
99941	2	1	1	56	2	3	6	2	1		0	1	0	0	0		0	0	0	0	6.9	336	1	4	4			5.7	XL	2017-2018
99942	2	1	2	35	2	2	1	2	3	2	0	2	0	0	0	0	0	0	0	0	4.9	299	1	3	3	4.965333333	6.12	12.5	M	2017-2018
99947	2	1	1	56	2	3	4	2	1	2	0	1	0	0	0	0	0	0	0	0	5.5	310	1	3	4	2.97228	1.29	6.8	M	2017-2018
99949	2	1	3	21	2	3	6	2	3	2	0	2	0	0	0	0	0	0	0	0	3.7	336	1	1	4		2.31	22.8	M	2017-2018
99951	1	1	1	38	2	2	2	2	1	2	0	2	0	0	0	0	0	0	0	0	4.2	231	1	2	1		7.4	9.3	M	2017-2018
99959	2	1	2	48	1	3	4	2	1	2	0	2	0	1	0	0	0	0	0	0	6	289	1	4	2	11.62825333	3.61	14.8	XL	2017-2018
99961	1	1	2	39	2	1	6	2	3	2	1	2	1	1	0	0	0	0	0	0	2.9	264	1	1	1	0.87984	0.42	2.8	M	2017-2018
99964	1	1	2	21	2	2	1	2	1	2	0	2	0	0	0	0	0	0	0	0	6.1	228	1	4	1	2.60072	1.85	5	M	2017-2018
99966	1	1	1	46	2	1	6	2	1	2	0	1	0	0	0	0	0	0	0	0	5.4	244	1	3	1		0.53	0.7	M	2017-2018
99974	1	1	3	26	2	1	3	2	1	2	2	2	1	0	0	0	0	0	0	0	4.2	187	1	2	1		0.21	30.6	M	2017-2018
99983	1	1	2	33	2	3	4	2	3	1	2	2	1	0	0	0	0	0	0	0	5.1	250	1	3	1	2.816711111	1.99	44.4	XL	2017-2018
99984	2	1	3	54	2	3	2	2	1	2	2	2	1	0	0	0	0	0	0	0	5.1	277	1	3	2	1.67504	6.5	4.4	M	2017-2018
99985	1	1	2	37	2	1	3	2	1	2	0	2	0	0	0	0	0	0	0	0	4.9	252	1	3	1	1.195333333	0.86	14.8	M	2017-2018
99987	2	1	2	58	1	3	6	2	2	2	1	2	0	0	0	0	0	0	1	0	4.8	322	1	2	4		1.18	4.7	XL	2017-2018
99989	1	1	3	21	2	3	1	2	3	2	0	2	0	1	0	0	0	0	0	0	6.7	269	1	4	1	7.522053333	0.69	10.2	M	2017-2018
99996	2	2	2	51	2	3	4	2	3	2	2	2	1	1	0	0	0	0	0	0	11.4	334	3	4	4	3.293333333	0.77	9.7	XL	2017-2018
99999	2	1	2	25	1	2	1	2	1	2	0	2	0	0	0	1	0	0	0	0	4.6	334	1	2	4		0.89	152	M	2017-2018
100001	1	1	1	39	1	3	3	2	2	1	2	2	1	0	0	0	0	0	0	0	4	225	1	2	1	0.797777778	3.88	8.4	M	2017-2018
100012	2	1	1	51	1	3	3	2	1		0	1	1	1	0	0	0	0	0	0	6.6	400	1	4	4		2.8	19.1	XL	2017-2018
100013	1	1	1	43	2	2	6	2	1		0	2	0	0	0	0	0	0	0	0	4.1	241	1	2	1	3.124146667	1.42	14.8	M	2017-2018
100015	1	1	2	27	1	1	3	2	3	2	2	2	0	0	0	0	0	0	0	0	4.7	208	1	2	1	0.858	1.44	4.6	M	2017-2018
100016	2	1	1	36	1	2	6	2	1	2	1	1	0	0	0	0	0	0	0	0	5.4	281	1	3	2		1.85	3.3	M	2017-2018
100018	1	1	1	22	1	1	3	2	3	2	0	1	0	0	0	0	0	1	0	0	4.7	210	1	2	1		2.36	7.9	M	2017-2018
100019	1	1	3	22	1	1	4	1	1	2	1		0	0	0		0		0	0	6.8	204	1	4	1			13.6	M	2017-2018
100024	1	1	3	39	2	3	3	2	1	2	2	2	0	0	0	0	0	0	0	0	3.6	262	1	1	1		0.92	8.5	M	2017-2018
100026	2	1	3	22	2	2	7	2	3	2	0	2	1	1	0	0	0	0	0	0	6.4	359	1	4	4	8.664871111	5.74	25.8	M	2017-2018
100029	1	1	1	20	2	1	1	2	3	2	0	1	0	0	0	0	0	0	0	0	3.5	215	1	1	1	2.171111111	4.46	5.2	M	2017-2018
100032	1	1	2	27	2	1	6	2	3	2	0	2	0	0	0	0	0	0	0	0	3.3	200	1	1	1	1.104888889	1.47	1.4	M	2017-2018
100037	2	1	3	54	1	2	1	2	2	2	1	1	1	0	0	0	0	0	0	0	5.6	298	1	3	3		0.72	6.1	M	2017-2018
100040	1	1	3	24	1	3	7	2	1	2	1	2	1	0	0	0	0	0	0	0	3.6	236	1	1	1	2.528133333	2.61	2.4	XL	2017-2018
100044	1	1	3	27	1	1	1	1	3	2	2	2	0	0	0	0	0	0	0	0	5.4	192	1	3	1	0.75632	2.26	11.8	M	2017-2018
100046	2	1	3	51	1	3	7	2	1	2	2	2	1	0	0	0	0	0	0	0	6.7	321	1	4	4		6.01	11.3	M	2017-2018
100047	1	2	3	42	1	2	4	2	1		1	1	1	0	0	0	0	0	0	0	11.6	255	3	4	1	1.959617778	1.7	10.2	M	2017-2018
100055	2	1	3	47	2	3	6	2	2	2	1	1	0	0	0	0	0	0	0	0	6.6	332	1	4	4		3.55	1.7	M	2017-2018
100062	2	1	1	48	2	2	6	2	1	2	0	1	0	0	0	0	0	0	1	0	4.8	315	1	2	4		5.82	2.1	M	2017-2018
100068	1	1	2	22	2	1	3	2	3		0	2	0	0	0	0	0	0	0	0	4.5	216	1	2	1	1.703777778	0.47	11.3	M	2017-2018
100069	1	1	1	20	2	1	6	2	3	1	0	1	0	0	0		0		0	0	5.8	147	1	3	1			5.3	M	2017-2018
100070	1	1	2	28	2	1	3	2	3	2	2	2	0	0	0	0	0	0	0	0	3.8	190	1	1	1		0.33	14	M	2017-2018
100072	1	1	2	33	2	1	1	1	2	2	0	2	0	1	0	0	0	1	0	0	3.6	218	1	1	1		0.6	10.2	M	2017-2018
100087	2	1	2	30	2	3	3	2	1	2	2	2	1	0	0	0	0	0	0	0	5.3	281	1	3	2		3.55	7.9	XL	2017-2018
100089	1	1	2	24	2	1	3	2	1	2	0	2	0	0	0	0	0	0	0	0	3.9	187	1	1	1	3.32688	0.3	5.1	M	2017-2018
100090	2	1	1	24	2	2	1	2	1		0	1	0	0	0	0	0	0	0	0	3.9	293	1	1	3		6.75	5.2	M	2017-2018
100092	1	1	3	22	1	2	7	2	3	2	0	2	0	0	0	0	0	0	0	0	5.4	213	1	3	1		0.66	3.1	M	2017-2018
100095	1	1	1	27	2	3	2	2	3	2	0	2	0	0	0	0	0	0	0	0	3.7	245	1	1	1	3.931306667	2.38	8.1	M	2017-2018
100099	2	1	1	45	1	3	3	2	1	2	0	1	0	1	0	0	0	0	0	0	4.4	332	1	2	4	3.008817778	3.15	10.2	M	2017-2018
100100	1	1	3	32	1	1	4	1	1	2	0	2	0	0	0	0	0	0	0	0	5.2	200	1	3	1	1.097666667	1.16	5.8	M	2017-2018
100102	2	1	1	41	1	3	6	2	1	2	0	1	0	0	0	0	0	0	0	0	7	339	1	4	4	5.44544	1.35	9.5	M	2017-2018
100105	2	2	1	50	2	3	4	2	1	2	0	1	1	1	0	0	0	1	0	0	10.7	400	3	4	4	9.00656	33.53	14	XL	2017-2018
100107	1	1	2	23	1	1	4	2	3	1	0		0	0	0		0	0	0	0	4.2	166	1	2	1			36.3	M	2017-2018
100110	1	1	1	26	1	1	4	2	3	2	0	1	0	0	0	0	0	0	0	0	4.2	184	1	2	1	0.8004	1.26	11.2	M	2017-2018
100111	1	1	2	26	1	1	1	2	1	2	0	2	0	0	0	0	0	0	0	0	4	178	1	2	1	1.115115556	0.3	9.5	M	2017-2018
100112	1	1	1	57	2	1	2	2	1	2	0	1	0	0	0	0	0	0	0	0	3.8	232	1	1	1	1.277902222	0.99	10	M	2017-2018
100115	1	1	2	47	2	2	3	1	2	2	0	2	0	0	0	0	0	0	0	0	2.7	221	1	1	1	1.66056	1.27	13.8	M	2017-2018
100123	2	1	2	57	1	3	3	1	2	2	2	1	1	1	1	0	0	0	0	0	3.8	325	1	1	4	3.132257778	5.74	9.9	M	2017-2018
100127	2	1	2	55	1	3	2	2	1	2	1	2	1	0	0	0	0	0	0	0	5.1	359	1	3	4		3.52	15.5	XL	2017-2018
100128	2	1	1	47	1	3	3	2	2	2	1	2	1	0	0	0	0	0	0	0	7.1	356	1	4	4		2.58	27.9	XL	2017-2018
100133	1	1	3	20	1	1	3	1	3	2	2	2	0	0	0		0		0	0	6.3	190	1	4	1				M	2017-2018
100137	1	1	1	43	2	3	2	1	2	2	0	2	0	0	0	0	0	0	0	0	4.6	210	1	2	1		1.42	12.4	M	2017-2018
100145	1	1	1	45	2	2	2	2	1	2	0	1	0	0	0	0	0	0	0	0	3.5	234	1	1	1		3.77	0.9	M	2017-2018
100148	1	1	3	22	2	1	2	1	3		2	2	0	0	0	0	0	0	0	0	6	143	1	4	1		0.33	21	M	2017-2018
100150	2	1	1	51	2	2	1	1	1	1	0		1	0	0	1	0	0	0	0	3.6	295	1	1	3		2.6	52.7	M	2017-2018
100160	2	1	3	26	2	3	3	2	3	2	0	2	0	0	0	0	0	1	0	0	5	284	1	3	2	2.942613333	3.8	4	M	2017-2018
100165	1	1	1	56	1	1	3	2	1		1	2	1	0	0	0	0	0	0	0	5.4	257	1	3	1	1.7292	3.48	6.5	M	2017-2018
100172	1	1	2	42	2	3	3	2	1	2	0	1	0	0	0	1	0	0	0	0	2.6	199	1	1	1		1.75	215	M	2017-2018
100173	1	1	2	47	1	2	3	2	3	1	2	2	1	0	0		0	0	0	0	5.4	186	1	3	1			7.1	M	2017-2018
100175	2	1	1	33	1	2	4	2	3	2	0	1	0	0	0	0	0	0	0	0	6.2	274	1	4	2	1.160426667	1.25	9.4	M	2017-2018
100178	1	1	1	40	2	3	3	2	1	2	2	2	0	0	0	0	1	0	0	0	3.7	224	1	1	1		3.63	6.2	M	2017-2018
100181	2	1	1	37	2	3	1	2	1	2	0	2	0	0	0	0	0	0	0	0	6.7	304	1	4	4	5.711844444	6.65	10.3	M	2017-2018
100186	2	1	2	32	1	3	6	2	1		2	2	0	0	0	0	0	0	0	0	6.9	339	1	4	4	16.80663111	3.73	32.9	XL	2017-2018
100190	2	1	2	32	2	3	2	2	1	2	1	2	0	0	0	0	0	0	0	0	4.9	335	1	3	4	2.272097778	1.23	2.8	XL	2017-2018
100191	1	1	3	42	2	2	3	2	1	2	2	2	0	0	0	0	0	0	0	0	2.5	191	1	1	1		18.61	16.6	M	2017-2018
100192	2	1	2	56	1	3	1	2	1	2	0	1	0	1	0	0	0	0	0	0	3.6	344	1	1	4	7.258013333	0.85	1.6	XL	2017-2018
100195	1	1	1	32	2	1	6	2	1	2	0		0	0	0	1	0	0	0	0	3.4	230	1	1	1		0.36	282.5	M	2017-2018
100196	1	1	1	32	2	1	4	2	2	2	0	1	0	0	0	0	0	0	0	0	5.3	148	1	3	1	2.100973333	0.79	7.9	M	2017-2018
100200	2	1	2	43	2	3	7	2	1	1	1	1	0	0	0	0	0	0	0	0	3.6	372	1	1	4	6.604742222	4.26	5.7	XL	2017-2018
100201	1	1	2	43	1	2	3	2	1	2	2	2	0	0	0	0	0	0	0	0	3.3	235	1	1	1		3.89	7.5	M	2017-2018
100202	2	1	2	22	2	3	1	2	3	2	0	2	0	0	0	0	0	0	0	0	4.9	337	1	3	4	3.012097778	2.17	6.3	M	2017-2018
100203	1	1	2	39	1	1	4	2	1	2	2		0	0	0	1	0	0	0	0	5.4	134	1	3	1	0.54808	0.11	50.3	M	2017-2018
100204	1	1	2	36	2	2	2	1	1	2	0	2	0	0	0	0	0	0	0	0	4.5	227	1	2	1	0.807733333	3.47	3.1	M	2017-2018
100205	1	1	3	48	1	3	4	2	1	2	1	1	0	1	0	0	0	0	0	0	6.9	264	1	4	1	5.472817778	13.7	26.7	XL	2017-2018
100211	2	1	1	41	2	3	1	2	1	1	0	2	0	0	0		0		0	0	4.1	310	1	2	4			7.5	M	2017-2018
100212	1	1	3	58	1	1	3	2	2	2	2	1	1	0	0	0	0	0	0	0	3.2	194	1	1	1	0.614133333	1.6	31.1	M	2017-2018
100214	2	2	3	57	1	3	4	2	2	1	2	1	1	0	0	0	0	0	0	1	24.6	400	4	4	4		18.06	48.6	XL	2017-2018
100216	1	1	2	42	2	1	1	2	1	2	0	1	0	0	0	0	0	0	0	0	3.2	201	1	1	1		1.03	18.1	M	2017-2018
100221	1	1	3	30	2	1	4	2	3	2	0	2	0	0	0	0	0	1	0	0	5.1	135	1	3	1	0.940817778	2.86	12	M	2017-2018
100234	1	1	1	30	2	1	6	2	1	2	0	2	0	0	0	0	0	0	0	0	4.4	207	1	2	1		1.14	1.4	M	2017-2018
100238	2	1	2	58	1	3	3	2	1	2	0	1	0	0	0	0	0	0	0	0	4.8	304	1	2	4	5.54288	1.06	4.3	M	2017-2018
100242	1	1	1	32	2	1	4	1	1		0	1	0	0	0	0	0	0	0	0	3.9	166	1	1	1		2.25	25.3	M	2017-2018
100246	1	1	1	22	2	1	6	2	3		0	2	0	0	0	0	0	0	0	0	3.9	215	1	1	1		5.54	1.7	M	2017-2018
100248	1	1	3	28	1	2	6	2	1	2	1	2	0	0	0	0	0	0	0	0	5.3	156	1	3	1	1.413813333	1.31	6.8	M	2017-2018
100250	2	1	2	57	2	2	3	2	1	2	1	2	0	0	0	0	0	0	0	0	4.7	337	1	2	4		2.32	0.3	M	2017-2018
100251	2	1	2	45	2	3	4	2	3	2	0	1	1	0	0	1	0	0	0	0	6.3	283	1	4	2		0.72	26.3	M	2017-2018
100253	2	2	2	30	1	2	2	2	1	2	0	1	0	0	0	0	0	0	0	0	9.3	286	2	4	2		1.28	2	M	2017-2018
100254	1	1	1	28	2	2	4	2	3		0	1	0	0	0	0	0	0	1	0	5.7	264	1	3	1	1.69796	0.46	18	M	2017-2018
100257	2	1	1	55	2	2	6	2	2	2	0	1	0	0	0		0	0	0	0	4.5	328	1	2	4			5.9	M	2017-2018
100264	1	1	3	26	1		4	1	1	1	2	2	0	0	0	0	0	0	0	0	5.3	233	1	3	1	1.716817778	0.28	9.9	M	2017-2018
100265	1	1	1	55	2	1	6	2	1	2	0	1	0	0	0	0	0	0	0	0	2.4	257	1	1	1	1.374888889	0.45	11	M	2017-2018
100266	1	1	2	40	2	1	3	2	3	1	2	2	0	0	0	0	0	0	0	0	4.2	232	1	2	1		0.28	1.6	M	2017-2018
100270	1	1	3	36	1	2	2	2	3	2	2	2	1	0	0	0	0	0	0	0	4.5	256	1	2	1	2.38336	2.61	15.7	M	2017-2018
100271	1	1	2	36	2	3	3	2	2	2	0	1	0	0	0	0	0	0	0	0	3.9	269	1	1	1		2.88	1.6	M	2017-2018
100272	2	1	1	35	1	3	6	2	1	2	2	2	0	0	0	1	0	0	0	0	4	329	1	2	4		5.91	159	M	2017-2018
100280	1	1	1	33	2	3	3	2	1	2	0	1	1	0	0	0	0	1	0	0	5.4	235	1	3	1	4.049777778	5.11	115	M	2017-2018
100281	2	2	1	59	2	3	3	2	1	2	0	2	1	0	0	0	0	0	0	0	13.3	309	3	4	4		3.53	15.4	XL	2017-2018
100286	1	1	2	45	2	3	4	2	1		2	2	0	0	0	0	0	0	0	0	4.4	242	1	2	1	2.244	17.48	3.2	XL	2017-2018
100292	1	1	2	56	2	3	7	2	2	1	1	2	0	1	0	1	0	0	0	0	7.7	263	1	4	1	4.752493333	6.29	178.5	XL	2017-2018
100294	1	1	1	40	2	2	4	2	1	2	0	2	0	0	0	0	0	0	0	0	3.2	207	1	1	1		4.04	10	M	2017-2018
100298	1	1	2	47	2	3	4	2	3	2	1	1	1	0	0	0	0	1	0	0	4.5	238	1	2	1		0.47	23.8	M	2017-2018
100299	1	1	2	27	2	3	4	2	1	2	0	2	0	0	0	0	0	0	0	0	2.8	260	1	1	1	2.095146667	4.96	4.3	XL	2017-2018
100305	2	1	2	48	1	3	6	2	1	2	2	2	0	0	0	0	0	0	0	0	4	301	1	2	3		3.58	17.1	XL	2017-2018
100311	2	1	1	55	1	3	1	1	1		1	2	0	0	0	0	0	0	0	0	5.9	319	1	3	4		0.91	8.9	M	2017-2018
100313	1	1	2	35	2	1	3	2	3	2	1	2	0	0	0	0	0	1	0	0	3.8	196	1	1	1		1.55	17	M	2017-2018
100318	2	1	2	41	1	3	1	2	2		2	2	0	0	0	0	0	0	0	0	5	274	1	3	2		1.17	14.9	XL	2017-2018
100319	2	1	2	47	2	3	3	2	2	2	1	2	0	1	0	0	0	0	0	0	7.3	400	1	4	4	21.52088889	7.64	17.6	XL	2017-2018
100324	2	1	1	46	2	2	2	2	1	2	0		0	1	0	0	0	0	0	0	5.4	365	1	3	4	4.715146667	1.5	11	M	2017-2018
100326	2	1	1	21	2	3	4	2	3	1	0	1	0	0	0	0	0	1	0	0	5	280	1	3	2	2.831746667	8.33	11.8	XL	2017-2018
100329	1	1	1	27	2	3	2	1	3	1	0	1	0	0	0	0	0	1	0	0	3.6	100	1	1	1		7.94	14	M	2017-2018
100332	1	1	1	43	1	1	3	2	1	2	0	1	0	0	0	0	0	0	0	0	3.9	217	1	1	1	0.896524444	1.53	5.5	M	2017-2018
100333	2	1	1	29	1	2	6	2	3	2	0	1	0	0	0	0	0	0	0	0	5.4	355	1	3	4		1.77	0.9	M	2017-2018
100334	1	1	3	25	1	2	1	1	3		0	2	1	0	0		0		0	0	4.3	183	1	2	1			0.7	M	2017-2018
100338	1	1	1	45	1	1	3	2	1	1	0	1	0	1	0	0	0	0	0	0	3.3	241	1	1	1	3.27968	0.75	7	XL	2017-2018
100347	1	1	3	57	1	2	1	2	1	2	0	1	1	0	0	0	0	0	0	0	3.8	267	1	1	1		0.59	7.1	M	2017-2018
100348	1	1	1	49	2	3	4	2	1	2	0	1	1	0	0	0	0	0	0	0	3.7	269	1	1	1	1.643786667	4.53	8.8	M	2017-2018
100356	2	1	3	39	2	3	4	2	3	1	0	2	0	0	0	0	0	0	0	0	3.4	297	1	1	3		2.53	14.9	M	2017-2018
100361	2	1	1	57	1	3	1	1	2	2	0	2	1	0	0	0	0	0	0	0	5.1	400	1	3	4		2.17	3.1	XL	2017-2018
100365	1	1	2	22	2	2	1	2	1	1	1	1	0	0	0	0	0	0	0	0	6.7	268	1	4	1		0.93	9	M	2017-2018
100369	1	1	2	55	2	2	6	2	1	2	0	2	1	0	0	0	0	0	0	0	4.5	257	1	2	1		1.47	16.6	M	2017-2018
100376	1	1	1	49	1	2	4	2	1	2	0	1	0	0	0	0	0	0	0	0	6.5	232	1	4	1		0.34	6.5	M	2017-2018
100377	1	1	1	47	1	2	6	2	1	2	0	1	0	0	0	0	0	0	0	0	7	241	1	4	1	1.439448889	0.37	3.6	M	2017-2018
100378	2	1	1	44	2	3	7	2	1	2	1	1	0	0	0	0	0	0	0	0	5.3	349	1	3	4		5.71	19.1	XL	2017-2018
100380	2	2	2	45	1	3	3	2	3		2	1	0	0	0		1		0	0	19.1	400	4	4	4			17.4	XL	2017-2018
100382	2	2	2	45	1	3	7	1	1	2	2		1	1	1	1	0	0	0	0	8.5	393	2	4	4	31.176	6.84	49.5	XL	2017-2018
100388	2	1	2	56	2	3	3	2	1	2	1	2	1	0	1	0	0	0	0	0	5.9	284	1	3	2		5.78	8.5	XL	2017-2018
100389	1	1	2	55	2	3	4	1	3	1	2	2	1	1	0	1	0	0	0	0	4.6	273	1	2	1	1.933848889	8.9	86.4	M	2017-2018
100393	2	2	2	52	1	3	3	2	1	2	1	1	1	1	0	1	0	0	0	0	9.2	400	2	4	4		7.92	27.4	XL	2017-2018
100407	2	1	1	55	1	2	7	2	1		0	1	0	1	0	0	0	0	0	0	6.2	283	1	4	2	3.652133333	3.36	4.4	M	2017-2018
100410	2	2	1	58	2	3	1	2	2	2	0		1	0	0	0	0	0	0	0	8.2	297	2	4	3		5.86	1.8	M	2017-2018
100415	2	1	2	49	2	2	4	2	1	2	0	2	0	0	0	0	0	0	0	0	4.9	281	1	3	2		4.97	5.2	M	2017-2018
100418	1	1	2	31	1	1	3	2	1	2	0	1	0	0	0	0	0	0	0	0	5.3	198	1	3	1	2.69824	0.33	5.8	M	2017-2018
100419	2	1	1	40	1	3	3	2	3	1	0		1	0	0	1	0	0	0	0	5.1	309	1	3	4	3.892622222	7.04	84.8	XL	2017-2018
100420	2	1	2	34	1	2	4	2	1	2	0	1	0	0	0		0		0	0	7	311	1	4	4			4	M	2017-2018
100421	2	1	1	50	2	1	2	2	2	2	0	2	0	0	0	0	0	0	0	0	5.5	283	1	3	2		2.47	0.5	M	2017-2018
100428	1	1	1	29	2	3	3	2	3	2	0	2	0	0	0	0	0	0	0	0	4.4	220	1	2	1		3.54	2.9	M	2017-2018
100431	1	2	2	28	2	3	3	2	3	2	0	2	0	0	0	0	0	1	0	0	12.5	257	3	4	1		3	20	XL	2017-2018
100436	2	1	2	48	2	3	1	2	1	1	1	2	0	1	0	0	0	0	0	0	5.6	316	1	3	4	7.894008889	5.03	7.5	XL	2017-2018
100438	1	1	3	22	2	1	1	2	3	2	0	2	0	0	0	0	0	0	0	0	5.4	213	1	3	1		1.11	10.9	M	2017-2018
100443	2	1	1	26	1	3	4	2	1		0	1	1	0	0		0	0	0	0	5	352	1	3	4			8.4	XL	2017-2018
100447	1	1	1	50	1	2	3	2	2	2	0	1	1	1	1	1	0	0	0	0	5.2	269	1	3	1	1.908053333	31.28	86.4	M	2017-2018
100451	1	1	1	40	2	1	6	2	1	2	0	1	0	0	0	1	0	0	0	0	4.4	246	1	2	1	1.800666667	0.83	3.9	M	2017-2018
100463	1	1	3	28	1	1	4	2	3	2	2	2	0	0	0	0	0	0	0	0	4.6	186	1	2	1	0.549608889	0.11	7.8	M	2017-2018
100464	1	2	3	32	1	3	7	2	3		0	2	0	0	0	0	0	0	0	0	9.9	239	3	4	1	1.977017778	0.4	4.2	M	2017-2018
100468	2	1	2	52	2	3	4	2	2	2	2	1	1	0	0	0	0	0	0	0	5.2	286	1	3	2		0.87	4.9	XL	2017-2018
100481	1	1	1	59	2	2	6	2	1	2	0	2	0	0	0	0	0	0	0	0	5.3	263	1	3	1		0.98	5.2	M	2017-2018
100483	2	1	1	51	2	3	1	1	1	2	0	1	0	1	0	0	0	0	0	0	6.5	275	1	4	2	3.0176	1.95	4.1	M	2017-2018
100484	2	1	2	55	2	3	3	2	1	2	2		1	1	0	0	1	0	0	0	6.7	332	1	4	4	4.947742222	5.79	10.7	XL	2017-2018
100492	1	1	1	55	1	3	4	1	3	2	2	2	0	1	0	1	0	1	0	0	3.4	220	1	1	1		3.26	264.5	XL	2017-2018
100494	1	1	2	29	1	3	6	2	1	2	0	1	0	0	0	0	0	0	0	0	5	249	1	3	1		0.73	10.5	M	2017-2018
100505	2	1	1	57	2	2	1	1	1		0	1	0	0	0	0	0	0	0	0	4.4	282	1	2	2		11.97	8.2	M	2017-2018
100513	1	2	2	56	1	1	4	2	2		2	2	0	0	0	0	0	0	0	0	9.9	254	3	4	1		13.63	17.9	M	2017-2018
100514	2	1	1	37	1	3	1	2	1	2	0	2	0	1	0	1	0	0	0	0	5.3	343	1	3	4	5.808	1.7	64.2	XL	2017-2018
100517	2	1	1	39	1	2	3	2	1	2	2	2	1	0	0	0	0	0	0	0	3.6	301	1	1	3	1.254826667	0.75	1.4	M	2017-2018
100521	2	1	1	58	1	2	6	2	1	2	1	1	1	1	1	0	0	0	1	0	3.3	302	1	1	4	1.768973333	2.99	11.8	XL	2017-2018
100526	1	1	1	33	2	2	2	2	1		0		0	0	0	0	0	0	0	0	4.4	245	1	2	1	4.129564444	5.45	8.1	M	2017-2018
100530	2	1	2	52	1	2	6	2	1	2	0	1	1	0	0	0	0	0	0	0	4.1	288	1	2	2		1.36	11.2	M	2017-2018
100535	2	1	1	56	2	2	6	2	1	2	0	1	1	0	0	0	0	0	0	0	5.7	334	1	3	4		1.16	4.5	M	2017-2018
100537	2	2	1	32	2	3	1	1	1		0	1	0	1	0	0	0	0	0	0	10.5	325	3	4	4	8.437831111	2.86	25.3	XL	2017-2018
100546	1	1	2	31	2	2	3	2	1		0	2	0	0	0	0	0	0	0	0	4.5	220	1	2	1		0.36	2	M	2017-2018
100548	1	1	2	33	2	1	3	2	1	2	0	2	0	0	0	0	0	0	0	0	5.8	154	1	3	1		0.81	0.6	M	2017-2018
100557	1	1	1	52	1	2	4	2	1	2	0	1	0	0	0	0	0	0	0	0	3.9	195	1	1	1	1.76528	0.8	2.8	M	2017-2018
100568	2	1	1	46	1	3	1	2	1	2	0		0	1	0	0	0	0	0	0	5.7	400	1	3	4	11.33662222	3.19	44.6	XL	2017-2018
100571	2	1	1	30	1	2	4	2	2		0	1	0	0	0	0	0	0	0	0	4.7	287	1	2	2	1.797986667	2.34	7.6	M	2017-2018
100572	2	2	2	41	1	3	3	2	1	1	2	2	1	0	0	0	0	0	0	0	9.3	340	2	4	4		5.46	36.3	XL	2017-2018
100574	2	1	1	53	2	3	2	1	2	1	0		0	1	0	0	0	0	0	0	5.6	345	1	3	4	10.88542222	6.15	14.7	M	2017-2018
100575	1	2	1	50	2	2	6	2	1	2	0		1	0	0	1	0	0	0	0	15.8	272	4	4	1		3.33	133.9	XL	2017-2018
100577	1	1	3	27	2	1	4	2	3	1	0	1	0	0	0	0	0	0	0	0	5.7	152	1	3	1		0.56	8.2	M	2017-2018
100579	1	1	2	59	1	3	3	2	2	2	1	2	1	0	0	1	0	0	0	0	5.2	152	1	3	1		1.59	13.1	XL	2017-2018
100583	1	1	1	29	2	2	1	1	1	2	0	1	0	0	0	0	0	0	0	0	4	156	1	2	1		0.91	8.7	M	2017-2018
100589	2	1	1	33	2	3	1	1	1	2	0	1	0	0	0	0	0	0	0	0	5.9	283	1	3	2		2.33	1.2	M	2017-2018
100594	1	1	3	59	1	1	4	2	1	1	2	2	0	0	0	0	1	1	0	0	4.6	231	1	2	1	0.120857778	6.05	3.9	M	2017-2018
100599	2	1	1	54	1	2	1	2	2	2	0	1	0	1	0	0	0	0	0	0	2.7	291	1	1	3		1.48	16.5	XL	2017-2018
100610	2	1	1	41	2	1	4	2	1	2	0	1	0	0	0	0	0	0	0	0	4.9	287	1	3	2		0.73	31.6	M	2017-2018
100611	1	1	2	43	1	2	1	1	1	2	0	2	0	0	0	0	0	0	0	0	6.7	228	1	4	1		0.37	3.6	M	2017-2018
100613	1	1	3	26	1	3	7	2	1		0	1	1	0	0		0		0	0	4.3	266	1	2	1				M	2017-2018
100619	1	1	3	28	2	2	3	2	2	2	2	2	1	0	0	0	0	0	0	0	2.7	149	1	1	1		5.29	11.8	M	2017-2018
100622	1	1	2	43	1	1	7	2	1	2	2	2	0	0	0	0	0	0	0	0	3.2	147	1	1	1		0.94	5.3	M	2017-2018
100623	1	1	2	36	2	1	3	2	1	2	0	2	0	0	0	0	0	0	0	0	3	239	1	1	1	0.834773333	3.63	3.6	M	2017-2018
100624	2	1	2	23	1	2	1	2	1	1	1	2	0	1	0	0	0	0	0	0	4.4	352	1	2	4	9.318466667	0.87	6.2	XL	2017-2018
100625	2	1	1	54	2	3	1	2	1	2	0	1	0	1	0	0	0	0	0	0	6.8	343	1	4	4		6.66	3.7	XL	2017-2018
100627	1	1	1	43	2	1	7	2	2	1	2		0	0	1	0	1	0	0	0	5	193	1	3	1	1.108053333	1.42	4	M	2017-2018
100628	1	1	1	33	1	3	6	2	1	2	0	2	1	0	1	1	0	0	0	0	4.8	260	1	2	1		1.86	6.2	XL	2017-2018
100632	2	1	1	39	1	3	3	1	1	2	0	1	0	0	0	0	0	0	0	0	2.6	336	1	1	4		7.75	6.8	XL	2017-2018
100634	2	1	1	38	1	2	4	2	1	2	1		1	1	0	0	0	0	0	0	4.9	385	1	3	4		4.24	40.4	M	2017-2018
100635	1	1	1	39	1	3	6	2	1	2	0	2	0	0	0	0	0	0	0	0	5.4	209	1	3	1		4.39	0.6	M	2017-2018
100638	1	1	3	42	1	1	1	1	3		1		1	1	0	1	0	0	0	0	4	227	1	2	1	3.408022222	51.23	31.6	M	2017-2018
100644	1	1	1	31	2	1	3	2	2	1	0		0	0	0	1	0	0	0	0	3.1	152	1	1	1	5.123555556	0.7	257	M	2017-2018
100649	2	1	1	43	1	2	3	2	1	2	0	1	0	0	0	0	0	0	0	0	6.1	316	1	4	4	1.698888889	2.62	3.4	M	2017-2018
100653	1	1	1	25	1	2	4	2	3	1	2		0	0	0	0	0	0	0	0	5.4	181	1	3	1		0.45	59.5	M	2017-2018
100667	1	1	2	20	1	1	4	2	3	2	0	2	0	0	0	0	0	0	0	0	5.4	171	1	3	1		0.71	9.2	M	2017-2018
100670	1	1	2	41	1	2	6	2	1	2	1	2	1	0	0	0	0	0	0	0	5.8	226	1	3	1	1.961	1.54	4	M	2017-2018
100672	2	1	1	25	2	3	1	2	1	2	0	1	0	0	0	0	0	0	0	0	4.8	275	1	2	2		3.23	12.4	M	2017-2018
100673	1	1	3	35	2	1	4	1	1	2	2	2	0	0	0	0	0	0	0	0	4.1	208	1	2	1		1.06	4.2	M	2017-2018
100677	1	1	1	56	2	2	3	2	1	2	0		1	0	0	0	0	0	0	0	5	199	1	3	1	0.547564444	1.83	10.5	M	2017-2018
100681	1	1	1	56	2	2	2	1	1		0		1	0	0	0	0	0	0	0	4.4	241	1	2	1		13.26	33.5	M	2017-2018
100684	1	1	2	35	2	2	4	2	1	2	0	2	0	0	0	0	0	0	0	0	3.6	172	1	1	1		1.76	17.4	M	2017-2018
100689	1	1	2	21	1	3	4	2	3		0	2	0	1	0	0	0	0	0	0	7.5	211	1	4	1	5.275697778	6.77	18.3	M	2017-2018
100693	2	1	2	49	2	3	4	2	1	2	0	2	1	1	0	0	0	0	0	0	4.6	311	1	2	4	9.507168889	6.07	11.4	XL	2017-2018
100697	1	1	3	32	1	2	3	2	3	2	2	2	0	0	0	0	0	0	0	0	6	191	1	4	1		1.04	3	M	2017-2018
100698	2	1	1	48	2	1	6	2	1	2	0	1	0	0	0	0	0	0	0	0	4.1	290	1	2	3	0.930973333	0.49	3.1	M	2017-2018
100701	1	1	1	33	2	3	4	2	1	2	0	2	0	0	0	0	0	0	0	0	5.9	245	1	3	1		4.98	4.7	XL	2017-2018
100705	2	1	3	56	2	3	3	2	2	2	1	1	0	1	1	0	0	0	0	0	5.4	292	1	3	3	4.175111111	4.38	11.2	XL	2017-2018
100707	1	1	1	34	2	2	3	2	1	2	0		0	0	0	0	0	0	0	0	3.4	273	1	1	1		1.29	12.3	M	2017-2018
100709	1	1	2	38	1	1	3	2	1	2	2	2	0	0	0	0	0	0	0	0	6.9	261	1	4	1		1.37	7.5	M	2017-2018
100713	1	1	3	38	2	2	3	2	2	2	1	2	0	0	0	0	0	0	0	0	3.4	212	1	1	1	0.75684	1.99	9.6	M	2017-2018
100714	1	1	2	37	2	2	3	2	1	2	0	2	0	0	0	0	0	0	0	0	4.3	268	1	2	1	1.669453333	2.94	16.3	M	2017-2018
100715	2	1	2	51	2	3	3	2	2	2	2	2	0	0	1	0	0	0	0	0	6.1	303	1	4	4	1.327573333	3.07	15.4	XL	2017-2018
[truncated: 623 more rows]
